# Supplementary material for: C9orf72 repeat expansion creates the unstable folate-sensitive fragile site FRA9A
Source: NAR Mol Med. 2024 Nov 12;1(4):ugae019. doi: 10.1093/narmme/ugae019 (PMC11632612; doi:10.1093/narmme/ugae019)
Supplement: ugae019_Supplemental_Files [file ugae019_Supplemental_Files.zip]

Archive with 3 entries (3 files):
- supp-1.pdf
- Table S3 NARMolMed.xlsx
- Table S4 NARMolMed.xlsx
