# Supplementary material for: C9orf72 repeat expansion creates the unstable folate-sensitive fragile site FRA9A
Source: NAR Mol Med. 2024 Nov 12;1(4):ugae019. doi: 10.1093/narmme/ugae019 (PMC11632612; doi:10.1093/narmme/ugae019)
Supplement: ugae019_Supplemental_Files [file ugae019_Supplemental_Files.zip › Table S4 NARMolMed.xlsx]

## Sheet: P8 RNA Summary
Gene.stable.ID	Chromosome	Gene.start.bp	Gene.end.bp	Gene.name	X	gene_symbol	baseMean	X4_WT1	X9_WT	X10_WT	X11_WT	X2_P8	meanWT	meanP8	fcP8	log2P8	Genomic del/dup in P8	Chromosomal location	Dysregulated in snRNA data from C9-ALS/FTLD frontal cortex	Pathway
ENSG00000236875	9	12134	13783	DDX11L5	26490	DDX11L5	0	0	0	0	0	0	0	0				9p-telomere
ENSG00000181404	9	14475	73865	WASHC1	14834	WASH1	118.359	69.4844	83.5373	200.796	79.868	76.8699	108.422	76.8699	0.708992	-0.49616			FALSE
ENSG00000170122	9	116231	118204	FOXD4	12660	FOXD4	1.36421	0.910868	3.45851	1.31204	1.882	0	1.89085	0	0				FALSE
ENSG00000172785	9	121038	179147	CBWD1	13283	CBWD1	1506.94	1525.18	1299.71	2109.89	1336.49	962.442	1567.82	962.442	0.613874	-0.703986			TRUE
ENSG00000183784	9	212824	215893	DOCK8-AS1	15352	C9orf66	8.24399	5.24716	3.61792	9.53013	5.85756	6.32054	6.06319	6.32054	1.04244	0.0599703	Deletion		FALSE
ENSG00000107099	9	214854	465259	DOCK8	3375	DOCK8	4755.26	5265.67	4265.85	4720.29	3885.07	2800.89	4534.22	2800.89	0.617724	-0.694967	Deletion		TRUE	Regulation GTPase activity
ENSG00000107104	9	470291	746106	KANK1	3376	KANK1	77.3849	21.5817	59.489	86.7925	66.6214	42.8516	58.6212	42.8516	0.730992	-0.452073	Deletion		TRUE
ENSG00000235330	9	477750	478423	RPL12P25	25841	RPL12P25	5.71888	0.876845	3.55672	6.86517	8.12338	3.13356	4.85553	3.13356	0.645359	-0.631827	Deletion
ENSG00000229875	9	659986	660326	EIF1P1	23495	EIF1P1	0.0890785	0	0	0	0	0	0	0			Deletion
ENSG00000137090	9	841690	969090	DMRT1	7365	DMRT1	1.6371	0	0	0	0	0	0	0			Deletion		FALSE
ENSG00000064218	9	976655	991732	DMRT3	875	DMRT3	0	0	0	0	0	0	0	0			Deletion		FALSE
ENSG00000228783	9	1011085	1011799	AL358976.1	23030	RP11-147I11.1	0	0	0	0	0	0	0	0			Deletion
ENSG00000173253	9	1049858	1057552	DMRT2	13379	DMRT2	4.4389	0	0	0	0	53.2668	0	53.2668			Deletion		FALSE
ENSG00000224836	9	1151807	1152140	AL356498.1	21363	RP11-341G2.3	0	0	0	0	0	0	0	0			Deletion
ENSG00000236594	9	1164414	1164867	RPS27AP14	26373	RPS27AP14	0	0	0	0	0	0	0	0			Deletion
ENSG00000233575	9	1328664	1328987	AL358934.1	25088	RP11-459D20.1	0	0	0	0	0	0	0	0			Deletion
ENSG00000202383	9	1333837	1333953	RNA5SP279	17802	RNA5SP279	0	0	0	0	0	0	0	0			Deletion
ENSG00000224092	9	1977784	1978547	AL591644.1	21026	RP11-443B9.1	0	0	0	0	0	0	0	0			Deletion
ENSG00000080503	9	1980290	2193624	SMARCA2	1491	SMARCA2	6566.65	5086.97	4242.25	5486.61	3950.53	2371.49	4691.59	2371.49	0.505478	-0.98428	Deletion		TRUE	DNA-templated transcription
ENSG00000147852	9	2621787	2660056	VLDLR	8974	VLDLR	98.876	14.4302	497.776	167.838	73.9063	10.7083	188.488	10.7083	0.0568114	-4.13767	Deletion		FALSE
ENSG00000168263	9	2717510	2730037	KCNV2	12228	KCNV2	1.09794	3.58171	0	1.32931	0	0	1.22775	0	0		Deletion		FALSE
ENSG00000080608	9	2720469	2844095	PUM3	1498	PUM3	1184.47	1420.04	1026.21	1142.72	1052.06	620.622	1160.25	620.622	0.534902	-0.902653	Deletion		TRUE
ENSG00000236496	9	2875442	2876427	GPS2P1	26330	GPS2P1	0.552726	0	2.42785	0	2.04187	0	1.11743	0	0		Deletion
ENSG00000229184	9	2900320	2900804	ATP5PDP2	23214	ATP5HP2	0	0	0	0	0	0	0	0			Deletion
ENSG00000227835	9	2907073	3053408	CARM1P1	22663	CARM1P1	0	0	0	0	0	0	0	0			Deletion
ENSG00000080298	9	3218297	3526004	RFX3	1487	RFX3	799.653	549.145	691.361	901.332	1144.54	470.686	821.593	470.686	0.572895	-0.803659	Deletion		TRUE	DNA-templated transcription
ENSG00000215297	9	3364329	3364792	AL354941.1	19854	RP11-62E14.2	5.6059	2.56818	1.22139	12.5408	9.3875	1.01341	6.42947	1.01341	0.15762	-2.66548	Deletion
ENSG00000107249	9	3824127	4348392	GLIS3	3391	GLIS3	104.486	75.31	60.4675	59.0063	62.2477	66.6722	64.2579	66.6722	1.03757	0.0532124	Deletion		TRUE
ENSG00000106688	9	4490468	4587469	SLC1A1	3340	SLC1A1	709.381	690.495	870.188	799.252	833.42	290.251	798.339	290.251	0.363569	-1.4597	Deletion		FALSE
ENSG00000106686	9	4553386	4666674	SPATA6L	3339	SPATA6L	18.1045	7.51721	4.61852	21.2385	22.8111	15.7011	14.0463	15.7011	1.11781	0.160669	Deletion		TRUE
ENSG00000225893	9	4633027	4633756	AL136231.1	21792	RP11-6J24.3	0	0	0	0	0	0	0	0			Deletion
ENSG00000205808	9	4662294	4665262	PLPP6	18375	PLPP6	168.676	150.587	111.183	167.458	170.894	85.4901	150.031	85.4901	0.569817	-0.811429	Deletion		FALSE
ENSG00000106993	9	4679559	4708399	CDC37L1	3368	CDC37L1	202.473	218.95	188.582	216.876	213.01	107.364	209.355	107.364	0.512832	-0.963442	Deletion		TRUE
ENSG00000147853	9	4709556	4742043	AK3	8975	AK3	885.337	741.084	844.921	939.972	814.909	600.446	835.221	600.446	0.718907	-0.476124	Deletion		TRUE
ENSG00000270639	9	4768617	4769895	ECM1P1	33914	ECM1P1	0	0	0	0	0	0	0	0			Deletion
ENSG00000220105	9	4781475	4782078	AL353151.1	20441	RP11-307I14.2	0.0669639	0	0	0	0	0	0	0			Deletion
ENSG00000120158	9	4792944	4885917	RCL1	4996	RCL1	496.747	470.888	513.107	423.236	457.841	263.319	466.268	263.319	0.564738	-0.824347	Deletion		TRUE
ENSG00000233186	9	4803788	4804972	KLF4P1	24914	KLF4P1	0	0	0	0	0	0	0	0			Deletion
ENSG00000220937	9	4944670	4945902	HNRNPA1P41	20537	HNRNPA1P41	0.448876	0	0	1.39679	0	0	0.349196	0	0		Deletion
ENSG00000096968	9	4984390	5128183	JAK2	2063	JAK2	1079.05	1018.21	1013.07	1144.14	1557.54	548.24	1183.24	548.24	0.463338	-1.10986	Deletion		TRUE	Inflammation, DNA binding, synaptic vesicles/transmission
ENSG00000234534	9	5040945	5041940	CSNK1G2P1	25498	CSNK1G2P1	12.1033	7.98868	9.43515	14.8763	21.3524	9.56354	13.4132	9.56354	0.712997	-0.488032	Deletion
ENSG00000182347	9	5084999	5086112	PDSS1P1	15014	PDSS1P1	0.0709746	0.851695	0	0	0	0	0.212924	0	0		Deletion
ENSG00000227730	9	5091093	5091604	MTND6P5	22611	MTND6P5	26.9022	33.3947	18.8266	30.5801	39.6063	13.0291	30.6019	13.0291	0.42576	-1.23189	Deletion
ENSG00000228166	9	5094139	5095014	MTND1P11	22801	MTND1P11	37.0107	37.036	36.856	35.4386	67.3081	11.1071	44.1597	11.1071	0.251521	-1.99125	Deletion
ENSG00000224083	9	5096666	5098193	MTCO1P11	21024	MTCO1P11	48.8138	47.7377	33.6887	54.5677	69.5738	29.4796	51.392	29.4796	0.573623	-0.801826	Deletion
ENSG00000235917	9	5098341	5099325	MTCO2P11	26083	MTCO2P11	22.0596	21.6305	15.1245	12.7259	32.8798	15.8135	20.5902	15.8135	0.76801	-0.380803	Deletion
ENSG00000228097	9	5099560	5100229	MTATP6P11	22777	MTATP6P11	22.4331	27.7761	22.0092	22.496	31.6695	7.97779	25.9877	7.97779	0.306983	-1.70377	Deletion
ENSG00000237711	9	5100236	5101009	MTCO3P11	26861	MTCO3P11	24.2244	23.5858	17.4891	18.3998	42.2383	9.07555	25.4282	9.07555	0.356908	-1.48638	Deletion
ENSG00000236254	9	5107937	5109290	MTND4P14	26228	MTND4P14	39.7314	32.4819	43.3902	61.7454	57.9707	20.1636	48.897	20.1636	0.412368	-1.278	Deletion
ENSG00000230225	9	5109496	5110762	MTND5P14	23649	MTND5P14	32.2179	35.1194	20.7414	27.242	66.1727	11.1581	37.3189	11.1581	0.298992	-1.74182	Deletion
ENSG00000236567	9	5110913	5112849	TCF3P1	26361	TCF3P1	28.8837	33.0554	23.8283	21.9963	42.4795	12.8733	30.3399	12.8733	0.424301	-1.23684	Deletion
ENSG00000254017	9	5113549	5114804	IGHEP2	30308	IGHEP2	18.6205	18.4197	21.2492	16.3148	51.5773	6.39528	26.8902	6.39528	0.237829	-2.072	Deletion		FALSE
ENSG00000120210	9	5123880	5185647	INSL6	5000	INSL6	3.49574	6.20713	3.65762	1.3717	3.07236	3.53702	3.5772	3.53702	0.988767	-0.0162978	Deletion		FALSE
ENSG00000237553	9	5193339	5193558	AL133547.1	26791	RP11-140C18.2	0	0	0	0	0	0	0	0			Deletion
ENSG00000120211	9	5231419	5235304	INSL4	5001	INSL4	0.322575	1.66257	0	1.4836	0	0	0.786543	0	0		Deletion		FALSE
ENSG00000107014	9	5299864	5304716	RLN2	3369	RLN2	27.7336	27.6667	13.3011	24.4928	32.852	22.4041	24.5782	22.4041	0.911544	-0.133616	Deletion		FALSE
ENSG00000214195	9	5311444	5311716	HMGN2P31	19503	HMGN2P31	0	0	0	0	0	0	0	0			Deletion
ENSG00000107018	9	5334930	5339876	RLN1	3370	RLN1	10.7584	14.0814	6.81715	7.32582	14.7337	10.1766	10.7395	10.1766	0.947584	-0.0776747	Deletion		FALSE
ENSG00000231967	9	5356312	5356525	AL135786.1	24375	RP11-12D24.6	0.976302	0	1.20155	1.37211	0	1.04406	0.643414	1.04406	1.62269	0.698384	Deletion
ENSG00000107020	9	5357971	5437925	PLGRKT	3371	PLGRKT	250.871	158.988	311.577	260.803	265.887	102.287	249.314	102.287	0.410274	-1.28534	Deletion		TRUE
ENSG00000214190	9	5418373	5418976	RNF152P1	19499	RNF152P1	8.09804	5.46195	9.20745	6.51672	15.3181	2.12772	9.12606	2.12772	0.233148	-2.10068	Deletion
ENSG00000120217	9	5450503	5470566	CD274	5003	CD274	1014.98	322.908	1940.64	1216.75	2431.09	322.548	1477.85	322.548	0.218256	-2.19591	Deletion		FALSE
ENSG00000197646	9	5510531	5571282	PDCD1LG2	17159	PDCD1LG2	134.779	94.8395	143.165	143.486	281.857	61.6863	165.837	61.6863	0.37197	-1.42674	Deletion		FALSE
ENSG00000107036	9	5629025	5776557	RIC1	3373	RIC1	2462.49	2547.31	3095.15	2475.45	3419.09	1224.88	2884.25	1224.88	0.424677	-1.23556	Deletion		FALSE
ENSG00000099219	9	5765076	5833117	ERMP1	2074	ERMP1	810.891	905.459	1557.53	946.704	989.986	353.029	1099.92	353.029	0.320959	-1.63954	Deletion		FALSE
ENSG00000223621	9	5855781	5856426	AK4P4	20824	AK4P4	1.24444	2.57506	0	0	1.02747	1.02737	0.900634	1.02737	1.14072	0.189942	Deletion
ENSG00000183354	9	5881596	6008482	KIAA2026	15243	KIAA2026	1065.68	1050.32	1881.65	1001.17	1113.13	752.878	1261.56	752.878	0.596781	-0.744726	Deletion		TRUE
ENSG00000120215	9	5890889	5910606	MLANA	5002	MLANA	8.92348	10.8134	6.65081	2.87832	6.2847	15.1871	6.65682	15.1871	2.28144	1.18995	Deletion		FALSE
ENSG00000137040	9	6011025	6015625	RANBP6	7354	RANBP6	723.533	793.069	691.405	706.013	611.184	369.125	700.418	369.125	0.527006	-0.924107	Deletion		TRUE
ENSG00000237274	9	6195934	6197248	GTF3AP1	26676	GTF3AP1	0.0885772	0	0	0	0	0	0	0			Deletion
ENSG00000137033	9	6215786	6257983	IL33	7352	IL33	0.8662	0	0	1.50298	1.1202	0	0.655795	0	0		Deletion		FALSE
ENSG00000228132	9	6276640	6276974	AL360221.1	22790	RP11-279E1.1	0	0	0	0	0	0	0	0			Deletion
ENSG00000233846	9	6278667	6279153	SELENOTP1	25203	RP11-307L3.2	0	0	0	0	0	0	0	0			Deletion
ENSG00000170777	9	6328375	6331900	TPD52L3	12807	TPD52L3	0	0	0	0	0	0	0	0			Deletion		FALSE
ENSG00000147854	9	6413151	6507054	UHRF2	8976	UHRF2	1765.53	1807.2	1984.88	1963.03	1513.47	773.332	1817.15	773.332	0.425575	-1.23251	Deletion		TRUE	Protein ubiquitination
ENSG00000178445	9	6532464	6645783	GLDC	14328	GLDC	1055.04	789.048	810.292	1021.02	637.116	558.271	814.369	558.271	0.685526	-0.544718	Deletion		TRUE
ENSG00000237158	9	6568844	6569360	AL353718.1	26612	RP11-472F14.4	0.0906006	0	0	0	0	0	0	0			Deletion
ENSG00000206147	9	6639139	6639604	RPL23AP57	18440	RPL23AP57	0.431799	0	0	0	1.01454	1.04565	0.253635	1.04565	4.12265	2.04357	Deletion
ENSG00000229057	9	6662424	6663792	RPS3AP54	23156	RPS3AP54	16.2712	9.30241	17.3499	30.971	17.9276	14.0736	18.8877	14.0736	0.74512	-0.424456	Deletion
ENSG00000231381	9	6668999	6670008	RNF2P1	24143	RNF2P1	0.309462	0	0	0	0	0	0	0			Deletion
ENSG00000232946	9	6675284	6675614	AL354707.2	24814	RP11-390F4.2	10.76	6.09557	10.9278	10.9198	10.1553	11.3354	9.52462	11.3354	1.19012	0.251103	Deletion
ENSG00000107077	9	6720863	7175648	KDM4C	3374	KDM4C	1301.12	1051.6	1676.14	1496.46	1883.2	728.856	1526.85	728.856	0.477359	-1.06685	Deletion		TRUE
ENSG00000231108	9	6734598	6735076	PRELID3BP11	24030	PRELID3BP11	1.11525	1.71354	0	4.16979	0	0	1.47083	0	0		Deletion
ENSG00000256968	9	6748703	6748981	SNRPEP2	31260	SNRPEP2	0.53773	0	2.46547	0	0	0	0.616367	0	0		Deletion
ENSG00000230581	9	6834456	6835577	ACTG1P14	23813	ACTG1P14	38.1449	22.6243	49.5866	58.6465	56.8641	13.8539	46.9304	13.8539	0.2952	-1.76023	Deletion
ENSG00000230207	9	7477045	7478320	RPL4P5	23640	RPL4P5	1.62199	0	2.40367	6.99164	1.01413	1.0576	2.60236	1.0576	0.406398	-1.29903	Deletion
ENSG00000178654	9	7597823	7598377	PPIAP33	14360	PPIAP33	0.0890785	0	0	0	0	0	0	0			Deletion
ENSG00000137038	9	7796500	7888380	DMAC1	7353	TMEM261	449.484	408.728	399.6	466.726	345.261	263.341	405.079	263.341	0.650099	-0.621268	Deletion		FALSE
ENSG00000153707	9	8314246	10612723	PTPRD	9610	PTPRD	3.1641	0.676061	0	1.1299	0	0	0.451491	0	0		Deletion		TRUE	Synaptic vesicles/transmission
ENSG00000212695	9	8713311	8713841	AL583805.1	18892	RP11-134K1.2	0.216397	0.874769	0	0	0.953315	0	0.457021	0	0		Deletion
ENSG00000212829	9	9090898	9091245	RPS26P3	18905	RPS26P3	0.338519	0	0	1.36422	1.01101	0	0.593808	0	0		Deletion
ENSG00000234360	9	10532145	10532411	AL135790.2	25423	RP11-87N24.1	0	0	0	0	0	0	0	0			Deletion
ENSG00000227138	9	10777357	10777525	AL161788.1	22349	RP11-421B23.2	0	0	0	0	0	0	0	0			Deletion
ENSG00000230589	9	10829752	10830308	IMP3P1	23817	IMP3P1	0	0	0	0	0	0	0	0			Deletion
ENSG00000234146	9	11011748	11013096	AKAP8P1	25343	AKAP8P1	0	0	0	0	0	0	0	0			Deletion
ENSG00000275130	9	11618496	11618621	AL592227.1	35173	RP11-32D4.1	0	0	0	0	0	0	0	0			Deletion
ENSG00000231491	9	12287320	12288238	JKAMPP1	24187	JKAMPP1	0	0	0	0	0	0	0	0			Deletion
ENSG00000107165	9	12685439	12710285	TYRP1	3383	TYRP1	0.181201	0	0	0	0	0	0	0			Duplication		FALSE
ENSG00000153714	9	12775020	12823060	LURAP1L	9611	LURAP1L	8.89949	3.80644	0	0	0	0	0.951611	0	0		Duplication		FALSE
ENSG00000214121	9	12972843	12973438	PRDX1P1	19480	PRDX1P1	0.0761415	0	0	0	0	0	0	0			Duplication
ENSG00000234586	9	13021694	13022892	AL161449.1	25521	RP11-382H24.2	0	0	0	0	0	0	0	0			Duplication
ENSG00000107186	9	13105704	13279590	MPDZ	3386	MPDZ	0.488455	0	0	0	0	0.863476	0	0.863476			Duplication		FALSE
ENSG00000223672	9	13322806	13323450	AL162386.1	20846	RP11-272P10.3	0	0	0	0	0	0	0	0			Duplication
ENSG00000229268	9	13986175	13987909	PES1P2	23251	PES1P2	0.150029	0	0	0	0	0	0	0			Duplication
ENSG00000223568	9	14040716	14041861	RPL3P11	20794	RPL3P11	0	0	0	0	0	0	0	0			Duplication
ENSG00000213954	9	14068932	14069417	ATP5PDP3	19409	ATP5HP3	0.0709746	0.851695	0	0	0	0	0.212924	0	0		Duplication
ENSG00000147862	9	14081843	14398983	NFIB	8977	NFIB	264.525	232.971	185.27	8.21386	177.358	820.023	150.953	820.023	5.4323	2.44156	Duplication		TRUE	DNA-templated transcription, DNA Binding
ENSG00000234982	9	14204248	14205039	AL441963.1	25683	RP11-280O24.3	0	0	0	0	0	0	0	0			Duplication
ENSG00000237137	9	14531916	14532042	AL159169.1	26605	RP11-408A13.2	0	0	0	0	0	0	0	0			Duplication
ENSG00000229029	9	14593577	14594200	CDCA4P1	23143	CDCA4P1	0	0	0	0	0	0	0	0			Duplication
ENSG00000175893	9	14611071	14693471	ZDHHC21	13859	ZDHHC21	1473.38	1184.96	1690.64	1330.49	1923.34	1796.37	1532.36	1796.37	1.17229	0.229335	Duplication		FALSE
ENSG00000147869	9	14719724	14722733	CER1	8978	CER1	0	0	0	0	0	0	0	0			Duplication		FALSE
ENSG00000164946	9	14734666	14910995	FREM1	11407	FREM1	3.80303	0.643574	0	1.06347	1.53193	0.785981	0.809742	0.785981	0.970656	-0.0429681			TRUE
ENSG00000232000	9	14921013	15146401	CLCN3P1	24389	CLCN3P1	0.837889	0	0	1.59906	1.18393	0	0.695747	0	0
ENSG00000214110	9	14921337	14922334	LDHAP4	19476	LDHAP4	27.9732	5.98862	72.8916	76.0433	29.9992	5.16584	46.2307	5.16584	0.11174	-3.16178
ENSG00000215237	9	14993312	15019729	AL592293.1	19836	RP11-54D18.2	0.117749	0	0	1.41299	0	0	0.353247	0	0
ENSG00000234297	9	15055057	15056052	AL592293.2	25398	RP11-54D18.4	0.326573	0.845448	0	0	0	0	0.211362	0	0
ENSG00000155158	9	15163622	15307360	TTC39B	9784	TTC39B	149.421	123.489	181.887	126.72	279.618	148.178	177.928	148.178	0.832797	-0.263964			TRUE
ENSG00000215236	9	15361393	15362134	RPL7P33	19835	RPL7P33	0	0	0	0	0	0	0	0
ENSG00000164975	9	15422704	15465953	SNAPC3	11415	SNAPC3	1039.3	891.246	1333	1299.12	1239.75	961.896	1190.78	961.896	0.807787	-0.307954			FALSE
ENSG00000164985	9	15464066	15510995	PSIP1	11419	PSIP1	5149.96	3634.13	7563.08	4176.62	3972.37	4781.66	4836.55	4781.66	0.98865	-0.016468			TRUE
ENSG00000278754	9	15524576	15524707	AL513423.1	36393	RP11-518K17.4	0	0	0	0	0	0	0	0
ENSG00000213362	9	15527133	15527683	FTH1P12	19121	FTH1P12	1.9148	1.76949	4.70452	2.7197	4.04863	2.09309	3.31059	2.09309	0.632242	-0.66145
ENSG00000164989	9	15553043	16061663	CCDC171	11420	CCDC171	219.346	167.396	235.559	173.336	196.792	299.113	193.271	299.113	1.54764	0.630069			TRUE
ENSG00000231376	9	15588355	15588615	HMGN2P16	24140	HMGN2P16	0.791694	0	1.21692	1.3676	0	1.0272	0.646129	1.0272	1.58978	0.668824
ENSG00000205549	9	16203935	16410990	C9orf92	18326	C9orf92	0	0	0	0	0	0	0	0					FALSE
ENSG00000173068	9	16409503	16870843	BNC2	13339	BNC2	26.6565	11.2667	0	0	0	28.0154	2.81668	28.0154	9.94622	3.31415			TRUE
ENSG00000233551	9	16775573	16775845	LSM1P1	25078	LSM1P1	0.0906006	0	0	0	0	0	0	0
ENSG00000226470	9	17096301	17096446	RPS29P33	22062	RP11-132E11.3	0	0	0	0	0	0	0	0
ENSG00000237083	9	17108304	17108604	AL162725.1	26577	RP11-132E11.4	0	0	0	0	0	0	0	0
ENSG00000044459	9	17134982	17503923	CNTLN	604	CNTLN	239.376	56.5024	0	307.026	105.048	32.6099	117.144	32.6099	0.278374	-1.8449			TRUE
ENSG00000224488	9	17447145	17448543	SAMM50P1	21200	SAMM50P1	0	0	0	0	0	0	0	0
ENSG00000107295	9	17579066	17797124	SH3GL2	3397	SH3GL2	0.0784938	0	0	0	0	0	0	0					TRUE
ENSG00000228810	9	17589161	17591318	PABPC1P11	23036	PABPC1P11	0	0	0	0	0	0	0	0
ENSG00000178031	9	17906563	18910950	ADAMTSL1	14258	ADAMTSL1	0.550809	0	0	0	0	0	0	0					TRUE
ENSG00000236857	9	18717974	18718526	RAP1BP1	26482	RAP1BP1	0	0	0	0	0	0	0	0
ENSG00000155875	9	18858906	19049358	SAXO1	9846	SAXO1	1.17524	1.82516	0.876569	0	0.729128	0	0.857714	0	0				FALSE
ENSG00000236680	9	19026892	19028129	AL356000.1	26404	RP11-296P7.4	0	0	0	0	0	0	0	0
ENSG00000155876	9	19049427	19051025	RRAGA	9847	RRAGA	488.712	444.433	569.506	465.806	476.555	549.098	489.075	549.098	1.12273	0.167009			TRUE
ENSG00000147874	9	19053141	19102904	HAUS6	8981	HAUS6	1230.83	1227.79	1431.58	1212.69	1102.24	1083.25	1243.58	1083.25	0.87108	-0.199123			FALSE
ENSG00000147872	9	19108375	19149290	PLIN2	8979	PLIN2	722.093	223.474	1378.01	584.7	1099.22	594.896	821.351	594.896	0.72429	-0.465361			FALSE
ENSG00000232176	9	19200335	19201046	AL161909.1	24469	RP11-146N23.1	1.29622	1.71447	1.20089	2.77678	1.03035	0	1.68062	0	0
ENSG00000137145	9	19230435	19373545	DENND4C	7376	DENND4C	2052.61	1801.39	2707.85	1934.31	1874.17	1699.41	2079.43	1699.41	0.817246	-0.291157			TRUE
ENSG00000137154	9	19375715	19380236	RPS6	7377	RPS6	23908.9	21971.6	21607.9	22292	20424.3	21557.1	21574	21557.1	0.999217	-0.00113012			FALSE
ENSG00000234853	9	19383217	19383887	NDUFA5P3	25637	NDUFA5P3	0	0	0	0	0	0	0	0
ENSG00000177076	9	19409009	19452505	ACER2	14081	ACER2	57.4412	31.4837	43.9551	97.5153	62.42	36.441	58.8435	36.441	0.619286	-0.691322			TRUE
ENSG00000231909	9	19460926	19464524	MAP1LC3BP1	24348	MAP1LC3BP1	0.207564	0	0	1.36694	0	0	0.341736	0	0
ENSG00000155886	9	19507452	19786928	SLC24A2	9848	SLC24A2	0	0	0	0	0	0	0	0					TRUE
ENSG00000232158	9	19705338	19705655	C11orf98P1	24457	C11orf98P1	0	0	0	0	0	0	0	0
ENSG00000276667	9	19895800	19895973	AL158077.1	35697	RP11-471J7.1	0.117749	0	0	1.41299	0	0	0.353247	0	0
ENSG00000270712	9	19957394	19958147	AL591222.2	33948	RP11-378I6.2	0	0	0	0	0	0	0	0
ENSG00000277711	9	19967239	19967994	AL591222.3	36028	RP11-378I6.3	0.179995	0	0	1.42187	0	0	0.355469	0	0
ENSG00000237434	9	20331446	20332277	AL512635.1	26736	RP11-15P13.1	0.0709746	0.851695	0	0	0	0	0.212924	0	0
ENSG00000171843	9	20341669	20622518	MLLT3	13064	MLLT3	1059.67	990.671	1767.47	770.38	1329.78	1488.11	1214.58	1488.11	1.22521	0.293029			FALSE
ENSG00000237088	9	20532552	20533339	AL163193.1	26579	RP11-73E6.2	0	0	0	0	0	0	0	0
ENSG00000188352	9	20658309	20995955	FOCAD	16412	FOCAD	1612.38	1551.53	2152.58	1513.69	1932.32	1459.87	1787.53	1459.87	0.816696	-0.292129			FALSE
ENSG00000188921	9	20999509	21031640	HACD4	16557	HACD4	423.231	316.24	490.343	367.35	397.581	439.505	392.878	439.505	1.11868	0.161797			FALSE
ENSG00000230208	9	21058771	21059323	IFNNP1	23641	IFNNP1	0	0	0	0	0	0	0	0
ENSG00000171855	9	21077104	21077942	IFNB1	13068	IFNB1	0.535995	0	0	1.39185	1.02635	0	0.604549	0	0				FALSE
ENSG00000225027	9	21106543	21106836	IFNWP4	21442	IFNWP4	0.146073	0	0	0	1.00094	0	0.250235	0	0
ENSG00000275980	9	21135598	21136350	AL390882.1	35467	RP11-113D19.9	0	0	0	0	0	0	0	0
ENSG00000177047	9	21140214	21142145	IFNW1	14077	IFNW1	0	0	0	0	0	0	0	0					FALSE
ENSG00000137080	9	21165637	21166660	IFNA21	7364	IFNA21	0	0	0	0	0	0	0	0					FALSE
ENSG00000232281	9	21178589	21179188	IFNWP15	24514	IFNWP15	0	0	0	0	0	0	0	0
ENSG00000236637	9	21186694	21187671	IFNA4	26391	IFNA4	0	0	0	0	0	0	0	0					FALSE
ENSG00000226597	9	21190654	21191244	IFNWP9	22125	IFNWP9	0	0	0	0	0	0	0	0
ENSG00000214042	9	21201469	21202205	IFNA7	19450	IFNA7	0	0	0	0	0	0	0	0
ENSG00000186803	9	21206181	21207143	IFNA10	16063	IFNA10	0	0	0	0	0	0	0	0					FALSE
ENSG00000223684	9	21209189	21209779	IFNWP18	20851	IFNWP18	0	0	0	0	0	0	0	0
ENSG00000147885	9	21216373	21217311	IFNA16	8983	IFNA16	0	0	0	0	0	0	0	0					FALSE
ENSG00000234829	9	21227243	21228222	IFNA17	25620	IFNA17	0.0844479	0	0	0	1.01337	0	0.253344	0	0				FALSE
ENSG00000232138	9	21231266	21231853	IFNWP5	24447	IFNWP5	0	0	0	0	0	0	0	0
ENSG00000228083	9	21239002	21240005	IFNA14	22771	IFNA14	0.0906006	0	0	0	0	0	0	0					FALSE
ENSG00000224416	9	21278050	21278619	IFNA22P	21159	IFNA22P	0.0890785	0	0	0	0	0	0	0
ENSG00000147873	9	21304326	21305312	IFNA5	8980	IFNA5	0.178157	0	0	0	0	0	0	0					FALSE
ENSG00000226393	9	21321300	21321827	IFNA20P	22025	IFNA20P	0.453884	0	0	1.38853	3.12586	0	1.1286	0	0
ENSG00000198642	9	21329665	21335404	KLHL9	17450	KLHL9	1123.65	1041.65	939.219	1163.25	1369.05	1276.99	1128.29	1276.99	1.13179	0.17861			FALSE
ENSG00000120235	9	21349835	21351378	IFNA6	5004	IFNA6	4.32637	2.32477	1.2545	4.13545	16.8481	2.92259	6.14069	2.92259	0.475939	-1.07115			FALSE
ENSG00000233816	9	21367424	21368962	IFNA13	25187	IFNA13	8.30516	5.41209	0	11.8848	30.578	11.3499	11.9687	11.3499	0.948299	-0.0765854			FALSE
ENSG00000188379	9	21384255	21385398	IFNA2	16417	IFNA2	23.933	4.8819	4.05326	26.2472	121.383	17.5407	39.1414	17.5407	0.448137	-1.15799			FALSE
ENSG00000231195	9	21398614	21399139	IFNA11P	24060	IFNA11P	9.61927	1.75089	5.93153	6.84511	36.8597	11.4245	12.8468	11.4245	0.889288	-0.169277
ENSG00000235108	9	21403081	21403651	IFNA12P	25737	IFNA12P	0.332778	0	0	0	0	1.03996	0	1.03996
ENSG00000120242	9	21409117	21410185	IFNA8	5005	IFNA8	0	0	0	0	0	0	0	0					FALSE
ENSG00000237691	9	21420234	21420813	IFNWP2	26851	IFNWP2	0.593833	0.879211	0	1.35147	0	0	0.557669	0	0
ENSG00000197919	9	21440439	21441316	IFNA1	17234	IFNA1	1.34822	0	0	0	6.14379	3.10986	1.53595	3.10986	2.02472	1.01772			FALSE
ENSG00000238271	9	21455484	21456049	IFNWP19	27102	IFNWP19	0	0	0	0	0	0	0	0
ENSG00000184995	9	21480839	21482313	IFNE	15620	IFNE	0.0784938	0	0	0	0	0	0	0					FALSE
ENSG00000227443	9	21638285	21638676	AL137022.1	22491	RP11-344A7.1	0	0	0	0	0	0	0	0
ENSG00000229835	9	21695176	21696943	KHSRPP1	23482	KHSRPP1	0	0	0	0	0	0	0	0
ENSG00000099810	9	21802636	21937651	MTAP	2110	MTAP	621.681	731.496	580.356	573.078	518.583	627.917	600.878	627.917	1.045	0.0635018			TRUE
ENSG00000264545	9	21802636	22029594	AL359922.1	32900	RP11-145E5.5	5.71842	10.3365	2.41301	2.79734	4.10717	5.19142	4.9135	5.19142	1.05656	0.0793787
ENSG00000229298	9	21811621	21812347	TUBB8P1	23259	TUBB8P1	0	0	0	0	0	0	0	0
ENSG00000264801	9	21929457	21931073	ERVFRD-3	32919	ERVFRD-3	6.23035	10.9344	7.47166	8.58405	5.24404	4.07666	8.05853	4.07666	0.505881	-0.983131
ENSG00000147889	9	21967753	21995301	CDKN2A	8984	CDKN2A	170.379	300.785	129.724	143.072	160.632	127.576	183.553	127.576	0.695034	-0.524845			FALSE
ENSG00000147883	9	22002903	22009305	CDKN2B	8982	CDKN2B	2.40758	2.30194	3.83346	0.992678	0.713633	0	1.96043	0	0				FALSE
ENSG00000215221	9	22012155	22012536	UBA52P6	19832	UBA52P6	4.82593	5.23413	1.19568	5.40567	6.05594	4.16108	4.47286	4.16108	0.930297	-0.104237
ENSG00000176399	9	22446824	22455740	DMRTA1	13954	DMRTA1	0	0	0	0	0	0	0	0					FALSE
ENSG00000236739	9	22747700	22748234	CLIC4P1	26430	CLIC4P1	0.157277	0	0	0	0	0	0	0
ENSG00000227607	9	23632106	23632360	SUMO2P2	22558	SUMO2P2	0	0	0	0	0	0	0	0
ENSG00000226626	9	23681894	23682662	NOP56P2	22135	NOP56P2	0	0	0	0	0	0	0	0
ENSG00000107105	9	23690104	23826337	ELAVL2	3377	ELAVL2	0.771459	0	0	0	0	0	0	0					TRUE
ENSG00000277608	9	23955760	23956444	AL365204.3	35995	RP11-321L2.3	0	0	0	0	0	0	0	0
ENSG00000205442	9	24542952	24545946	IZUMO3	18307	IZUMO3	0	0	0	0	0	0	0	0					FALSE
ENSG00000198680	9	25676389	25678440	TUSC1	17463	TUSC1	3.10637	1.74229	0	2.70228	4.83505	0	2.31991	0	0				TRUE
ENSG00000270683	9	25937912	25938434	FAM71BP1	33930	FAM71BP1	0	0	0	0	0	0	0	0
ENSG00000120159	9	26840685	26892803	CAAP1	4997	CAAP1	420.73	458.066	435.965	406.248	404.323	402.708	426.151	402.708	0.94499	-0.0816285			FALSE
ENSG00000232466	9	26880178	26880549	AL356133.1	24594	RP11-337A23.5	10.9211	14.8732	11.914	6.7974	19.0619	14.582	13.1616	14.582	1.10791	0.147846
ENSG00000137055	9	26903372	26947242	PLAA	7356	PLAA	951.389	1050.13	777.315	978.031	895.694	830.888	925.292	830.888	0.897974	-0.155254			TRUE
ENSG00000096872	9	26947039	27062930	IFT74	2062	IFT74	258.331	265.094	217.758	227.264	222.428	287.107	233.136	287.107	1.2315	0.300415			TRUE
ENSG00000184434	9	26993136	27005672	LRRC19	15498	LRRC19	0.0709746	0.851695	0	0	0	0	0.212924	0	0				FALSE
ENSG00000120156	9	27109141	27230174	TEK	4995	TEK	0.493828	1.38313	0	0	0	2.36189	0.345783	2.36189	6.83054	2.772			FALSE
ENSG00000223162	9	27198287	27198401	RNA5SP280	20691	RNA5SP280	0	0	0	0	0	0	0	0
ENSG00000232867	9	27210327	27210626	AL355433.1	24779	RP11-179D22.1	0	0	0	0	0	0	0	0
ENSG00000120160	9	27284654	27297150	EQTN	4998	EQTN	0.612194	0	0	0	3.57466	1.72903	0.893664	1.72903	1.93476	0.952157			FALSE
ENSG00000120162	9	27325209	27529814	MOB3B	4999	MOB3B	143.398	182.858	120.779	156.93	249.362	199.73	177.482	199.73	1.12535	0.170379			TRUE
ENSG00000147896	9	27524314	27526498	IFNK	8986	IFNK	0.192087	0	1.22768	0	0	0	0.306919	0	0				FALSE
ENSG00000147894	9	27535640	27573866	C9orf72	8985	C9orf72	174.169	131	318.827	245.284	212.694	234.577	226.951	234.577	1.0336	0.0476768			TRUE	ALS-associated, Autophagy, Regulation GTPase
ENSG00000215441	9	27608382	27610745	CTAGE12P	19895	CTAGE12P	0	0	0	0	0	0	0	0
ENSG00000174482	9	27948078	28670286	LINGO2	13599	LINGO2	0.0890785	0	0	0	0	0	0	0					TRUE
ENSG00000229060	9	28148211	28149236	AL451124.1	23158	RP11-20P5.2	0	0	0	0	0	0	0	0
ENSG00000224955	9	28598668	28599292	KCTD10P1	21410	KCTD10P1	0	0	0	0	0	0	0	0
ENSG00000230276	9	29254075	29254426	AL162388.1	23678	RP11-373A6.1	0	0	0	0	0	0	0	0
ENSG00000277646	9	29317833	29318952	AL353684.1	36008	RP11-275A14.1	0	0	0	0	0	0	0	0
ENSG00000229834	9	29636486	29636853	AL354676.1	23481	RP11-48L13.1	0	0	0	0	0	0	0	0
ENSG00000230097	9	29824742	29826711	ME2P1	23590	ME2P1	0.950285	0	0	0	1.05362	5.12557	0.263404	5.12557	19.459	4.28236
ENSG00000232060	9	30558880	30559481	SLC4A1APP1	24412	SLC4A1APP1	0.0618923	0	0	0	0	0	0	0
ENSG00000239792	9	30670964	30671966	C2orf27AP2	27259	C2orf27AP2	0	0	0	0	0	0	0	0
ENSG00000215210	9	30689105	30690272	RBMXP2	19829	RBMXP2	5.66202	0	10.8427	2.80159	3.06151	0	4.17646	0	0
ENSG00000235626	9	30773464	30774732	KRT18P66	25961	KRT18P66	0	0	0	0	0	0	0	0
ENSG00000226246	9	30799471	30800746	KRT18P36	21962	KRT18P36	0	0	0	0	0	0	0	0
ENSG00000233278	9	30831878	30832225	RPS26P2	24956	RPS26P2	0	0	0	0	0	0	0	0
ENSG00000214020	9	30935485	30935977	FTLP4	19439	FTLP4	0	0	0	0	0	0	0	0
ENSG00000228557	9	30988085	30990572	HSPA8P17	22946	HSPA8P17	0	0	0	0	0	0	0	0
ENSG00000223421	9	31165618	31166980	AL354854.1	20729	RP11-572H4.1	0	0	0	0	0	0	0	0
ENSG00000232203	9	31253901	31254777	SLC25A6P2	24481	SLC25A6P2	0.0618923	0	0	0	0	0	0	0
ENSG00000226998	9	31505280	31505943	MTATP6P30	22293	MTATP6P30	0	0	0	0	0	0	0	0
ENSG00000229080	9	31505946	31506615	MTCO3P30	23167	MTCO3P30	0	0	0	0	0	0	0	0
ENSG00000235148	9	31644576	31645160	HMGB3P23	25757	HMGB3P23	0	0	0	0	0	0	0	0
ENSG00000252313	9	32293558	32293692	RNA5SP281	29862	RNA5SP281	0	0	0	0	0	0	0	0
ENSG00000225347	9	32333457	32334354	SLC25A5P8	21570	SLC25A5P8	0.0784938	0	0	0	0	0	0	0
ENSG00000122729	9	32384603	32454769	ACO1	5281	ACO1	305.656	455.116	228.877	218.59	263.616	421.053	291.55	421.053	1.44419	0.530258			FALSE
ENSG00000107201	9	32455302	32526208	DDX58	3388	DDX58	564.578	414.353	313.726	815.832	1035.35	628.569	644.815	628.569	0.974805	-0.0368146			TRUE
ENSG00000197579	9	32540544	32552586	TOPORS	17135	TOPORS	657.974	757.355	529.085	619.929	516.782	579.945	605.788	579.945	0.95734	-0.062896			FALSE
ENSG00000235453	9	32551144	32568621	SMIM27	25896	TOPORS-AS1	56.8588	33.6001	77.8446	50.1121	66.7303	38.3424	57.0718	38.3424	0.671827	-0.573838			FALSE
ENSG00000165264	9	32553001	32573184	NDUFB6	11482	NDUFB6	486.381	505.274	529.215	487.806	412.904	394.908	483.8	394.908	0.816264	-0.292893			TRUE	ALS-associated
ENSG00000232303	9	32566148	32567126	DFFBP1	24521	DFFBP1	14.6342	21.166	23.5505	17.5692	14.6824	9.55439	19.242	9.55439	0.496539	-1.01002
ENSG00000122728	9	32629454	32635669	TAF1L	5280	TAF1L	0.656841	0	1.21665	0	1.0221	0	0.559688	0	0				FALSE
ENSG00000238001	9	32676063	32676520	SNRPCP1	26983	SNRPCP1	0.0618923	0	0	0	0	0	0	0
ENSG00000230867	9	32727069	32727522	AL157884.1	23934	RP11-462B18.1	0	0	0	0	0	0	0	0
ENSG00000188133	9	32783540	32789201	TMEM215	16363	TMEM215	0	0	0	0	0	0	0	0					FALSE
ENSG00000236796	9	32836575	32869595	AL157884.3	26457	RP11-462B18.3	0.165522	0	0	0	0	1.04336	0	1.04336
ENSG00000137074	9	32886601	33025130	APTX	7359	APTX	511.416	485.859	575.598	520.825	458.138	445.247	510.105	445.247	0.872853	-0.196189			FALSE
ENSG00000223807	9	32926051	32926450	BOLA3P4	20901	BOLA3P4	0	0	0	0	0	0	0	0
ENSG00000237437	9	32945996	32947222	ASS1P12	26737	ASS1P12	0	0	0	0	0	0	0	0
ENSG00000236184	9	32979560	32980403	TCEA1P4	26200	TCEA1P4	37.1856	37.1644	45.9422	43.8728	40.9838	34.4993	41.9908	34.4993	0.821592	-0.283506
ENSG00000225693	9	33019682	33020165	LAGE3P1	21715	LAGE3P1	17.3501	12.4517	23.3111	9.26126	26.2809	21.1557	17.8262	21.1557	1.18677	0.247042
ENSG00000086061	9	33025273	33039907	DNAJA1	1675	DNAJA1	3365.8	2835.65	2962.9	3724.98	3334.29	3143.08	3214.46	3143.08	0.977796	-0.0323948			TRUE
ENSG00000122692	9	33041765	33076674	SMU1	5274	SMU1	1464.48	1458.92	1336.17	1448.2	1351.05	1371.23	1398.59	1371.23	0.980441	-0.0284978			FALSE
ENSG00000086062	9	33104082	33167356	B4GALT1	1676	B4GALT1	2750.59	2015.08	1825.59	3057.36	2995.42	2752.65	2473.36	2752.65	1.11292	0.15435			FALSE
ENSG00000122711	9	33218365	33248567	SPINK4	5279	SPINK4	0	0	0	0	0	0	0	0					FALSE
ENSG00000107262	9	33247820	33264720	BAG1	3392	BAG1	724.095	733.666	442.046	738.616	569.842	674.985	621.042	674.985	1.08686	0.120163			TRUE
ENSG00000086065	9	33264879	33282070	CHMP5	1677	CHMP5	999.005	827.377	965.355	1152.61	1319.05	1050.84	1066.1	1050.84	0.985687	-0.0207979			TRUE	Autophagy
ENSG00000086102	9	33290512	33371157	NFX1	1678	NFX1	1738.76	1946.75	1725.39	1787.29	1668.17	1384.49	1781.9	1384.49	0.776975	-0.36406			TRUE	Protein ubiquitination
ENSG00000165269	9	33383179	33402682	AQP7	11483	AQP7	46.1409	15.9552	69.7127	21.0253	10.867	121.27	29.3901	121.27	4.12624	2.04483			FALSE
ENSG00000165272	9	33441156	33447596	AQP3	11485	AQP3	72.9129	212.905	89.9173	55.526	23.6557	20.2548	95.501	20.2548	0.21209	-2.23725			FALSE
ENSG00000270542	9	33449755	33449941	AL356218.1	33873	RP11-311H10.7	0.249432	0.873821	0	0	0	0	0.218455	0	0
ENSG00000165271	9	33461353	33473930	NOL6	11484	NOL6	831.031	979.016	619.924	829.358	624.053	738.065	763.088	738.065	0.967209	-0.0481012			FALSE
ENSG00000226823	9	33503655	33510711	SUGT1P1	22215	SUGT1P	0.902031	2.57913	0	0	0	0	0.644782	0	0
ENSG00000230453	9	33524394	33573009	ANKRD18B	23756	ANKRD18B	12.063	19.2865	2.38278	5.45654	4.27829	20.7158	7.85102	20.7158	2.63861	1.39978			TRUE
ENSG00000225123	9	33574361	33574588	AL139008.1	21481	RP11-255A11.4	0	0	0	0	0	0	0	0
ENSG00000234373	9	33576380	33577014	SNX18P7	25429	SNX18P7	0.527508	0	0	0	0	0	0	0
ENSG00000204982	9	33613848	33614009	PRSS3P4	18215	PRSS3P4	0	0	0	0	0	0	0	0
ENSG00000205274	9	33617762	33618506	TRBV20OR9-2	18270	TRBV20OR9-2	0.178157	0	0	0	0	0	0	0					FALSE
ENSG00000231991	9	33624274	33625293	ANXA2P2	24385	ANXA2P2	0.383967	0	2.43378	0	0	0	0.608445	0	0
ENSG00000183938	9	33629121	33629586	TRBV21OR9-2	15389	TRBV21OR9-2	0	0	0	0	0	0	0	0					FALSE
ENSG00000234122	9	33634111	33634246	TRBV22OR9-2	25330	TRBV22OR9-2	0	0	0	0	0	0	0	0
ENSG00000229063	9	33638035	33638494	TRBV23OR9-2	23160	TRBV23OR9-2	0.0890785	0	0	0	0	0	0	0					FALSE
ENSG00000215206	9	33649047	33649614	TRBV24OR9-2	19827	TRBV24OR9-2	0	0	0	0	0	0	0	0					FALSE
ENSG00000240215	9	33662166	33662663	TRBV25OR9-2	27373	TRBV25OR9-2	0	0	0	0	0	0	0	0
ENSG00000237984	9	33673504	33677499	PTENP1	26978	PTENP1	0.524986	0	0	1.8192	1.34238	0.372385	0.790396	0.372385	0.471137	-1.08578
ENSG00000231165	9	33695767	33696059	TRBV26OR9-2	24052	TRBV26OR9-2	0	0	0	0	0	0	0	0					FALSE
ENSG00000010438	9	33750466	33799231	PRSS3	265	PRSS3	0.0890785	0	0	0	0	0	0	0					FALSE
ENSG00000223394	9	33786221	33786828	TRBV29OR9-2	20716	TRBV29OR9-2	0	0	0	0	0	0	0	0					FALSE
ENSG00000107341	9	33817160	33920399	UBE2R2	3401	UBE2R2	1503.63	1462.85	1833.73	1435.29	1612.45	1682.02	1586.08	1682.02	1.06049	0.0847269			FALSE
ENSG00000137073	9	33921693	34048949	UBAP2	7358	UBAP2	1629.25	1715.52	1432.89	1551.74	1663.03	1482.08	1590.79	1482.08	0.931658	-0.102128			TRUE
ENSG00000226801	9	33968071	33968518	OSTCP8	22207	OSTCP8	17.4949	12.1712	20.4307	11.0138	26.57	21.6166	17.5464	21.6166	1.23197	0.300962
ENSG00000198876	9	34086387	34127399	DCAF12	17567	DCAF12	1155.81	1364.22	852.819	1084.96	1098.47	1144.35	1100.12	1144.35	1.04021	0.056873			TRUE	Protein ubiquitination
ENSG00000224802	9	34109171	34109968	TUBB4BP2	21349	TUBB4BP2	9.35766	10.4141	1.17496	12.2562	10.916	13.8227	8.69034	13.8227	1.59059	0.669559
ENSG00000239392	9	34133157	34134696	AL354989.2	27168	RP11-537H15.4	0.259604	0	1.1803	0	0	0	0.295075	0	0
ENSG00000165006	9	34179005	34252523	UBAP1	11421	UBAP1	621.075	579.006	750.906	598.087	608.122	632.574	634.03	632.574	0.997704	-0.00331596			TRUE
ENSG00000227383	9	34191555	34191881	AL353662.1	22459	RP11-571F15.2	14.7454	9.4477	22.1337	20.8084	20.4665	13.2097	18.2141	13.2097	0.725245	-0.463459
ENSG00000279336	9	34201273	34201515	AL353662.3	36459	AL353662.1	0	0	0	0	0	0	0	0
ENSG00000252164	9	34206134	34206241	RNA5SP282	29841	RNA5SP282	0	0	0	0	0	0	0	0
ENSG00000233668	9	34223984	34224628	AL353662.2	25125	RP11-571F15.3	0.836059	2.62296	1.19251	1.37923	1.02296	1.04508	1.55442	1.04508	0.67233	-0.572759
ENSG00000186638	9	34252381	34311371	KIF24	16032	KIF24	350.011	437.215	273.607	360.896	299.892	378.643	342.902	378.643	1.10423	0.14304			FALSE
ENSG00000229207	9	34318407	34319655	SERPINH1P1	23222	SERPINH1P1	0	0	0	0	0	0	0	0
ENSG00000164978	9	34329506	34343711	NUDT2	11417	NUDT2	179.581	206.185	164.889	204.898	147.51	99.773	180.87	99.773	0.551628	-0.858233			FALSE
ENSG00000164976	9	34366666	34376898	MYORG	11416	KIAA1161	125.811	138.901	98.735	114.104	113.306	145.036	116.262	145.036	1.2475	0.319038			FALSE
ENSG00000164972	9	34379019	34397810	C9orf24	11414	C9orf24	0.421298	0	0	0	0	0	0	0					FALSE
ENSG00000164970	9	34398184	34458570	FAM219A	11413	FAM219A	66.8646	96.9603	50.7959	67.3366	71.2547	74.4598	71.5869	74.4598	1.04013	0.056766			FALSE
ENSG00000122735	9	34457414	34520988	DNAI1	5283	DNAI1	0	0	0	0	0	0	0	0					FALSE
ENSG00000168913	9	34521043	34522990	ENHO	12383	ENHO	0.0618923	0	0	0	0	0	0	0					TRUE
ENSG00000232983	9	34546524	34546996	AL160270.2	24833	RP11-296L22.7	0	0	0	0	0	0	0	0
ENSG00000122756	9	34551432	34590140	CNTFR	5285	CNTFR	0.192134	0	1.23217	0	0	0	0.308042	0	0				FALSE
ENSG00000164967	9	34610486	34612104	RPP25L	11412	RPP25L	105.639	95.7986	81.2712	89.4345	76.6948	150.656	85.7998	150.656	1.7559	0.812214			FALSE
ENSG00000137100	9	34613545	34620523	DCTN3	7368	DCTN3	397.262	450.999	348.835	404.891	362.103	348.345	391.707	348.345	0.889299	-0.169259			TRUE	ALS-associated
ENSG00000205143	9	34621379	34628086	ARID3C	18248	ARID3C	0.80125	0	2.3133	1.32068	0	0	0.908493	0	0				FALSE
ENSG00000147955	9	34634722	34637809	SIGMAR1	8989	SIGMAR1	370.354	440.628	325.445	322.584	189.269	473.428	319.482	473.428	1.48186	0.567413			FALSE
ENSG00000213930	9	34638133	34651035	GALT	19396	GALT	289.985	219.17	316.324	282.815	292.253	306.059	277.641	306.059	1.10235	0.140588			FALSE
ENSG00000258728	9	34646645	34657113	AL162231.3	31728	RP11-195F19.29	0	0	0	0	0	0	0	0
ENSG00000137070	9	34650702	34661892	IL11RA	7357	IL11RA	126.881	91.7353	173.365	189.609	97.6993	196.027	138.102	196.027	1.41944	0.505318			FALSE
ENSG00000213927	9	34661880	34664048	CCL27	19394	CCL27	0.658594	0.623056	0.84963	0	2.25064	0.76663	0.930833	0.76663	0.823596	-0.279991			FALSE
ENSG00000187186	9	34664163	34666112	AL162231.1	16154	RP11-195F19.5	9.74754	6.03877	22.8715	8.85501	5.47704	23.9275	10.8106	23.9275	2.21334	1.14622			FALSE
ENSG00000172724	9	34689570	34691276	CCL19	13263	CCL19	1.8207	0	0	4.99204	1.70152	0.991091	1.67339	0.991091	0.592265	-0.755685			FALSE
ENSG00000137077	9	34709005	34710136	CCL21	7362	CCL21	0	0	0	0	0	0	0	0					FALSE
ENSG00000205108	9	34723053	34729488	FAM205A	18241	FAM205A	0	0	0	0	0	0	0	0					FALSE
ENSG00000257198	9	34832295	34838586	FAM205BP	31315	FAM205BP	0.0885772	0	0	0	0	0	0	0
ENSG00000187791	9	34889066	34895764	FAM205C	16274	FAM205C	0	0	0	0	0	0	0	0					FALSE
ENSG00000178723	9	34917175	34918296	GLULP4	14373	GLULP4	0	0	0	0	0	0	0	0
ENSG00000215199	9	34922184	34922921	YWHAZP6	19825	YWHAZP6	0.455172	0	1.22536	1.41395	0	0	0.659826	0	0
ENSG00000122733	9	34957608	34982544	PHF24	5282	PHF24	0.361338	0	1.22641	0	2.03616	0	0.815642	0	0				FALSE
ENSG00000137094	9	34989641	34998900	DNAJB5	7366	DNAJB5	187.328	163.542	256.307	218.219	190.296	302.567	207.091	302.567	1.46103	0.546989			FALSE
ENSG00000273597	9	35001342	35002994	AL355377.1	34661	RP11-392A14.9	7.44047	14.5552	0	2.81909	5.1246	11.4208	5.62473	11.4208	2.03047	1.02181
ENSG00000233148	9	35010703	35011285	SYF2P2	24898	SYF2P2	0	0	0	0	0	0	0	0
ENSG00000174038	9	35041095	35045986	C9orf131	13533	C9orf131	4.73972	2.21828	0.798332	8.91295	2.65907	5.30021	3.64716	5.30021	1.45324	0.539278			FALSE
ENSG00000165280	9	35056064	35072627	VCP	11487	VCP	5515.7	6583.53	4226.92	5523.14	4125.02	5270.55	5114.65	5270.55	1.03048	0.0433175			TRUE	ALS-associated, Autophagy, Protein ubiquitination
ENSG00000221829	9	35073835	35080016	FANCG	20546	FANCG	455.446	556.383	418.461	483.798	370.862	366.687	457.376	366.687	0.801718	-0.318832			FALSE
ENSG00000165282	9	35088688	35096601	PIGO	11488	PIGO	491.589	501.61	437.797	439.53	431.121	514.677	452.515	514.677	1.13737	0.185702			FALSE
ENSG00000165283	9	35099776	35103195	STOML2	11489	STOML2	1166.59	1204.46	1094.12	1072.36	943.814	1049.47	1078.69	1049.47	0.972912	-0.0396182			FALSE
ENSG00000005238	9	35104112	35116341	FAM214B	89	FAM214B	144.567	135.005	165.435	217.301	211.982	109.599	182.431	109.599	0.600771	-0.735113			FALSE
ENSG00000215198	9	35147410	35149184	AL353795.1	19824	RP11-182N22.7	0.223197	0.832465	0	0	1.05975	0	0.473054	0	0
ENSG00000198722	9	35161992	35405338	UNC13B	17481	UNC13B	194.513	113.143	118.097	433.508	680.392	53.2834	336.285	53.2834	0.158447	-2.65793			FALSE
ENSG00000179766	9	35406755	35483035	ATP8B5P	14548	ATP8B5P	0.828916	0.843581	1.53873	3.04958	0	0	1.35797	0	0
ENSG00000244213	9	35449748	35450352	ZFAND6P1	28422	ZFAND6P1	0	0	0	0	0	0	0	0
ENSG00000198853	9	35490111	35561898	RUSC2	17554	RUSC2	7.71059	2.70534	1.1926	9.57673	7.17471	0	5.16235	0	0				FALSE
ENSG00000235619	9	35507564	35507873	RPL36AP33	25959	RPL36AP33	0.267606	0	1.20705	0	0	0	0.301762	0	0
ENSG00000215187	9	35561831	35563899	FAM166B	19820	FAM166B	1.80653	1.02505	4.26664	5.59232	0.763007	3.04469	2.91176	3.04469	1.04565	0.0644041			FALSE
ENSG00000227852	9	35592786	35592951	RPS29P17	22674	RP11-156G14.6	0	0	0	0	0	0	0	0
ENSG00000107140	9	35605262	35610041	TESK1	3379	TESK1	272.606	248.261	263.349	271.439	314.215	268.247	274.316	268.247	0.977878	-0.0322738			FALSE
ENSG00000137101	9	35609533	35646810	CD72	7369	CD72	183.014	172.632	116.713	274.272	383.027	120.473	236.661	120.473	0.509053	-0.974111			FALSE
ENSG00000137078	9	35649295	35650950	SIT1	7363	SIT1	459.177	400.599	243.803	384.637	697.727	487.833	431.692	487.833	1.13005	0.176386			FALSE
ENSG00000159884	9	35658290	35661511	CCDC107	10331	CCDC107	164.936	165.729	139.928	193.629	252.61	173.17	187.974	173.17	0.921247	-0.11834			TRUE
ENSG00000137135	9	35658875	35675866	ARHGEF39	7374	ARHGEF39	345.74	300.69	437.127	286.367	243.607	365.905	316.948	365.905	1.15447	0.207226			FALSE
ENSG00000107159	9	35673918	35681159	CA9	3381	CA9	2.92935	0	1.75808	0	2.96579	0.662999	1.18097	0.662999	0.561403	-0.83289			FALSE
ENSG00000198467	9	35681992	35690056	TPM2	17400	TPM2	27.0274	21.1393	12.4744	27.992	59.2367	4.43049	30.2106	4.43049	0.146653	-2.76952			FALSE
ENSG00000137076	9	35696948	35732195	TLN1	7361	TLN1	10050.9	8538.07	7703.98	9378	11197.1	9452.66	9204.29	9452.66	1.02698	0.0384144			FALSE
ENSG00000107175	9	35732598	35736999	CREB3	3384	CREB3	359.375	457.128	292.95	393.258	383.317	305.015	381.663	305.015	0.799172	-0.323421			FALSE
ENSG00000070610	9	35736866	35749228	GBA2	1118	GBA2	637.648	785.96	455.151	610.429	547.388	673.215	599.732	673.215	1.12253	0.16675			FALSE
ENSG00000107185	9	35749287	35758585	RGP1	3385	RGP1	660.892	742.086	805.454	646.186	792.949	663.654	746.669	663.654	0.88882	-0.170036			FALSE
ENSG00000215183	9	35752990	35756613	MSMP	19817	MSMP	4.14632	6.28942	2.32432	1.32785	4.86109	4.25431	3.70067	4.25431	1.14961	0.201139			FALSE
ENSG00000159899	9	35792154	35809732	NPR2	10333	NPR2	93.8969	73.4501	83.6666	192.02	70.7246	164.533	104.965	164.533	1.5675	0.648464			FALSE
ENSG00000137098	9	35808045	35812272	SPAG8	7367	SPAG8	12.0074	7.14814	5.90953	5.08528	14.5706	15.5456	8.17839	15.5456	1.90081	0.926616			FALSE
ENSG00000137133	9	35812960	35815354	HINT2	7373	HINT2	218.248	215.698	185.932	224.205	158.324	212.952	196.04	212.952	1.08627	0.119382			FALSE
ENSG00000137103	9	35814451	35865518	TMEM8B	7370	TMEM8B	120.314	104.06	146.674	128.696	141.001	185.053	130.108	185.053	1.42231	0.508231			FALSE
ENSG00000204930	9	35816391	35828747	FAM221B	18194	FAM221B	1.62994	3.87166	5.25541	3.18744	1.52708	0.802267	3.4604	0.802267	0.231843	-2.10878			FALSE
ENSG00000236083	9	35859055	35859980	OR13E1P	26157	OR13E1P	0	0	0	0	0	0	0	0
ENSG00000168828	9	35869263	35870601	OR13J1	12364	OR13J1	0	0	0	0	0	0	0	0					FALSE
ENSG00000233659	9	35874810	35875194	NDUFA5P4	25121	NDUFA5P4	0	0	0	0	0	0	0	0
ENSG00000196196	9	35906202	35907136	HRCT1	16722	HRCT1	0.0890785	0	0	0	0	0	0	0					FALSE
ENSG00000235387	9	35909490	35937153	SPAAR	25867	LINC00961	0.0784938	0	0	0	0	0	0	0					FALSE
ENSG00000225639	9	35943210	35943934	PGAM1P2	21692	PGAM1P2	0	0	0	0	0	0	0	0
ENSG00000278889	9	35957108	35958154	OR2S2	36432	OR2S2	0	0	0	0	0	0	0	0					FALSE
ENSG00000228307	9	35962195	36014623	OR2S1P	22858	OR2S1P	0	0	0	0	0	0	0	0
ENSG00000213866	9	35971344	35972318	YBX1P10	19365	YBX1P10	4.72278	1.73955	10.6331	9.58333	7.94394	2.12714	7.47497	2.12714	0.284568	-1.81315
ENSG00000179443	9	35991336	35992285	OR13C6P	14507	OR13C6P	0	0	0	0	0	0	0	0
ENSG00000243641	9	36002909	36003867	OR13C7	28252	OR13C7	0	0	0	0	0	0	0	0
ENSG00000236110	9	36021692	36022113	OR2AM1P	26167	OR2AM1P	0	0	0	0	0	0	0	0
ENSG00000122707	9	36036913	36124455	RECK	5278	RECK	52.2988	61.246	22.0961	56.2512	44.614	62.8869	46.0518	62.8869	1.36557	0.4495			TRUE
ENSG00000122694	9	36136536	36163913	GLIPR2	5275	GLIPR2	45.814	33.6721	13.0931	97.5258	54.1854	9.64403	49.6191	9.64403	0.194361	-2.36319			FALSE
ENSG00000185972	9	36169388	36171334	CCIN	15868	CCIN	0.133928	0	0	0	0	0	0	0					FALSE
ENSG00000122705	9	36190856	36304781	CLTA	5277	CLTA	1311.61	1376.32	1104.19	1236.7	1006.88	1198.29	1181.03	1198.29	1.01462	0.0209368			TRUE	Synaptic vesicles/transmission
ENSG00000159921	9	36214441	36277056	GNE	10338	GNE	66.5668	32.2992	145.698	121.653	62.336	32.8189	90.4967	32.8189	0.362653	-1.46334			FALSE
ENSG00000215283	9	36303499	36304924	HMGB3P24	19849	HMGB3P24	0	0	0	0	0	0	0	0
ENSG00000137075	9	36336396	36487548	RNF38	7360	RNF38	1055.77	978.164	1086.51	1084.67	996.828	1098.89	1036.54	1098.89	1.06015	0.0842634			TRUE	Protein ubiquitination
ENSG00000165304	9	36572862	36677683	MELK	11492	MELK	1092.81	1241.13	1021.99	1119.05	862.252	1197.23	1061.11	1197.23	1.12829	0.174134			FALSE
ENSG00000196092	9	36833269	37034268	PAX5	16685	PAX5	5368.15	4296.32	4535.37	5832.74	7386.28	6326.83	5512.68	6326.83	1.14769	0.19873			FALSE
ENSG00000125385	9	37046835	37047237	AL161781.1	5615	RP11-297B17.2	0.927168	0.865544	0	0	1.99613	0	0.715419	0	0
ENSG00000147905	9	37120539	37358149	ZCCHC7	8987	ZCCHC7	1595.1	1523.36	1166.6	1579.41	1917.39	2239.63	1546.69	2239.63	1.44802	0.534078			FALSE
ENSG00000228292	9	37205112	37205368	AL512604.1	22850	RP11-220I1.4	0	0	0	0	0	0	0	0
ENSG00000137106	9	37422666	37436990	GRHPR	7371	GRHPR	1747.07	1366.11	1160.59	1515.02	1743.31	2284.11	1446.25	2284.11	1.57933	0.659311			FALSE
ENSG00000236156	9	37434177	37434586	CHCHD4P3	26185	CHCHD4P3	3.63792	0	5.93347	0	7.02927	4.16468	3.24068	4.16468	1.28512	0.361906
ENSG00000168795	9	37438102	37465450	ZBTB5	12353	ZBTB5	513.867	454.779	598.933	496.629	539.784	581.564	522.531	581.564	1.11297	0.15442			FALSE
ENSG00000187988	9	37477149	37478317	KCTD9P3	16324	KCTD9P3	0.167962	0	0	0	0	0	0	0
ENSG00000137054	9	37485948	37503697	POLR1E	7355	POLR1E	627.17	604.124	555.41	728.653	423.317	508.042	577.876	508.042	0.879154	-0.185812			FALSE
ENSG00000230188	9	37490421	37490893	AL158156.1	23628	RP11-405L18.4	0.324382	0	0	0	1.01349	0	0.253373	0	0
ENSG00000147912	9	37510892	37576380	FBXO10	8988	FBXO10	363.742	368.584	318.369	313.633	184.024	329.929	296.153	329.929	1.11405	0.155814			TRUE	Protein ubiquitination
ENSG00000256966	9	37512547	37592469	AL513165.2	31259	RP11-613M10.8	14.5841	40.5903	9.60146	34.4475	0	6.35181	21.1598	6.35181	0.300182	-1.73609
ENSG00000175768	9	37582646	37592604	TOMM5	13838	TOMM5	1195.91	1215.13	963.303	1206.46	946.372	1033.15	1082.82	1033.15	0.954133	-0.0677374			TRUE
ENSG00000255872	9	37588413	38068687	AL138752.2	31047	RP11-613M10.9	0.892527	0	0	1.36824	1.97022	0	0.834616	0	0
ENSG00000233111	9	37636688	37637293	RAB1C	24879	RAB1C	0.0906006	0	0	0	0	0	0	0
ENSG00000070601	9	37650954	37746904	FRMPD1	1117	FRMPD1	42.0902	47.8817	34.7939	22.115	43.0917	48.6359	36.9706	48.6359	1.31553	0.395644			FALSE
ENSG00000165275	9	37753803	37778972	TRMT10B	11486	TRMT10B	120.795	73.8494	162.714	112.074	149.834	125.667	124.618	125.667	1.00842	0.0120907			TRUE
ENSG00000107371	9	37766978	37801437	EXOSC3	3403	EXOSC3	576.402	595.028	508.109	632.736	434.471	540.37	542.586	540.37	0.995915	-0.00590546			FALSE
ENSG00000122741	9	37800554	37867666	DCAF10	5284	DCAF10	733.217	721.338	826.415	766.482	882.267	732.045	799.125	732.045	0.916058	-0.126489			TRUE	Protein ubiquitination
ENSG00000232454	9	37836044	37836394	AL138752.1	24588	RP11-3J10.7	6.68475	0.863864	8.59864	8.28287	9.20268	4.02799	6.73701	4.02799	0.59789	-0.742049
ENSG00000226055	9	37878116	37879493	PAICSP1	21869	PAICSP1	2.31495	2.5301	2.46758	5.70501	1.04833	5.11136	2.93775	5.11136	1.73988	0.798992
ENSG00000122696	9	37879400	37904353	SLC25A51	5276	SLC25A51	306.418	338.625	266.985	320.397	265.447	263.534	297.863	263.534	0.884748	-0.176661			FALSE
ENSG00000213839	9	37885683	37886390	TMX2P1	19351	TMX2P1	0.549338	0	0	1.38362	1.02187	0	0.601372	0	0
ENSG00000107338	9	37915898	38069227	SHB	3400	SHB	89.1263	98.2081	85.5087	82.4733	215.997	96.1181	120.547	96.1181	0.797351	-0.326712			FALSE
ENSG00000137124	9	38392702	38398661	ALDH1B1	7372	ALDH1B1	626.638	587.632	656.164	494.626	516.381	698.185	563.701	698.185	1.23857	0.30868			FALSE
ENSG00000137142	9	38406528	38424454	IGFBPL1	7375	IGFBPL1	3.57509	27.5394	3.23039	0	0	1.03542	7.69246	1.03542	0.134601	-2.89323			FALSE
ENSG00000283162	9	38433696	38543880	AL390726.5	37175	RP11-403F21.4	4.10882	12.9561	0	0	10.1318	8.17286	5.77198	8.17286	1.41595	0.501774
ENSG00000225254	9	38452782	38454070	ARMC8P1	21538	ARMC8P1	0.0890785	0	0	0	0	0	0	0
ENSG00000215165	9	38478471	38479350	TCEA1P3	19811	TCEA1P3	1.73733	6.83166	1.23263	0	1.0525	6.18485	2.2792	6.18485	2.7136	1.44021
ENSG00000229511	9	38486859	38488338	GAS2L1P1	23345	GAS2L1P1	0	0	0	0	0	0	0	0
ENSG00000237487	9	38504447	38505482	VN1R48P	26763	VN1R48P	0.0890785	0	0	0	0	0	0	0
ENSG00000243085	9	38526831	38527032	AL390726.1	28121	RP11-392E22.3	0	0	0	0	0	0	0	0
ENSG00000176007	9	38527097	38527912	FAM220BP	13872	FAM220BP	0	0	0	0	0	0	0	0
ENSG00000273036	9	38540567	38542792	AL390726.4	34579	FAM95C	39.7036	93.981	6.37227	4.93544	6.17278	82.9446	27.8654	82.9446	2.97662	1.57367
ENSG00000283486	9	38540569	38577207	FAM95C	37294	RP11-392E22.9	17.6554	42.4351	0	0	0.494844	54.3668	10.7325	54.3668	5.06563	2.34074
ENSG00000225345	9	38566260	38568211	SNX18P3	21569	SNX18P3	108.334	193.96	16.6265	21.0008	17.1881	216.572	62.194	216.572	3.48221	1.8
ENSG00000180071	9	38571358	38620596	ANKRD18A	14608	ANKRD18A	137.423	266.485	23.7281	32.9888	27.4886	284.381	87.6726	284.381	3.24367	1.69763			TRUE
ENSG00000237557	9	38643042	38643768	YWHABP1	26794	YWHABP1	0	0	0	0	0	0	0	0
ENSG00000283329	9	38694263	38720428	FAM240B	37241	RP13-198D9.4	0.274652	0	0	1.39374	0	0	0.348434	0	0				FALSE
ENSG00000234680	9	39016969	39039594	VN2R3P	25556	VN2R3P	0.245482	1.72135	1.22444	0	0	0	0.736447	0	0		Duplication
ENSG00000106714	9	39072767	39288315	CNTNAP3	3344	CNTNAP3	5.50713	5.46846	6.88844	3.91788	4.06618	12.0131	5.08524	12.0131	2.36234	1.24022	Partial duplication		FALSE
ENSG00000226625	9	39154075	39155479	RBM17P1	22134	RBM17P1	0.0885772	0	0	0	0	0	0	0
ENSG00000271454	9	39159071	39160319	AL353729.2	34326	RP11-290L7.5	0	0	0	0	0	0	0	0
ENSG00000243695	9	39173794	39174513	AL353729.1	28273	RP11-290L7.3	0.117749	0	0	1.41299	0	0	0.353247	0	0
ENSG00000204849	9	39355669	39361962	SPATA31A1	18172	SPATA31A1	0	0	0	0	0	0	0	0
ENSG00000277024	9	39359890	39369105	BX005214.3	35811	RP11-347J14.4	0	0	0	0	0	0	0	0
ENSG00000198416	9	39443815	39508885	ZNF658B	17385	ZNF658B	30.9477	39.2154	10.2258	43.4176	18.9508	10.2213	27.9524	10.2213	0.365668	-1.45139
ENSG00000229707	9	39485379	39485865	SKP1P3	23424	SKP1P3	0.0618923	0	0	0	0	0	0	0
ENSG00000269692	9	39631046	39632416	FKBP4P2	33642	FKBP4P2	0	0	0	0	0	0	0	0
ENSG00000273994	9	39651901	39652377	SDR42E1P1	34788	SDR42E1P1	0	0	0	0	0	0	0	0
ENSG00000234720	9	39654241	39655531	ATP5F1AP8	25572	ATP5A1P8	0.157897	0.85805	0	0	0	1.03671	0.214513	1.03671	4.83286	2.27288
ENSG00000226108	9	39734670	39735628	RAB28P1	21895	RAB28P1	0	0	0	0	0	0	0	0
ENSG00000232239	9	39739747	39741193	RBPJP5	24496	RBPJP5	0.174074	0	0	0	0	2.08889	0	2.08889
ENSG00000229273	9	39809562	39810019	BX664615.1	23252	RP11-104G3.2	5.30512	4.46411	8.14346	3.91951	2.90857	10.633	4.85891	10.633	2.18835	1.12984
ENSG00000204837	9	39816542	40106661	FGF7P3	18168	FGF7P3	0.40168	1.73987	1.24024	0	0	0	0.745028	0	0
ENSG00000232798	9	39892550	39892895	CR769767.1	24745	RP11-204M4.1	0.576182	0	1.21103	0	1.01504	1.03802	0.556517	1.03802	1.86521	0.899335
ENSG00000184961	9	39983821	39984401	RPL7AP49	15610	AL772307.1	0	0	0	0	0	0	0	0
ENSG00000237846	9	40105822	40106527	AL773545.3	26914	RP11-216M21.1	5.1478	0.906225	5.7975	6.57931	2.87598	3.19233	4.03976	3.19233	0.790229	-0.339658
ENSG00000230804	9	40121962	40122540	C2orf27AP3	23905	C2orf27AP3	1.06098	0	5.78886	0	0	0	1.44722	0	0
ENSG00000236966	9	40131747	40132218	AL773545.2	26528	RP11-216M21.4	0.233488	0	0	0	0	0	0	0
ENSG00000283211	9	40167392	40171329	AL773545.4	37197	RP11-216M21.8	0	0	0	0	0	0	0	0
ENSG00000283246	9	40187792	40193921	MEP1AP1	37214	RP11-216M21.9	0	0	0	0	0	0	0	0
ENSG00000183148	9	40223285	40266392	ANKRD20A2	15192	ANKRD20A2	4.68962	0	0	17.8004	0	5.83027	4.45011	5.83027	1.31014	0.389724			FALSE
ENSG00000234812	9	40291275	40291502	BX664727.2	25612	RP11-146D12.6	0	0	0	0	0	0	0	0
ENSG00000231390	9	40293082	40293955	SNX18P8	24150	SNX18P8	0.565887	3.47073	1.19262	0	0	2.12729	1.16584	2.12729	1.82469	0.867653
ENSG00000224681	9	40332995	40333460	BX664727.1	21295	RP11-146D12.5	0	0	0	0	0	0	0	0
ENSG00000227069	9	40346144	40347052	CNN2P2	22323	CNN2P2	0	0	0	0	0	0	0	0
ENSG00000232433	9	40348599	40349791	GXYLT1P3	24581	GXYLT1P3	0	0	0	0	0	0	0	0
ENSG00000274157	9	40358454	40358682	AL591471.1	34833	RP11-341A11.3	0	0	0	0	0	0	0	0
ENSG00000278122	9	40481558	40497592	AQP7P5	36158	AQP7P5	0.148823	0	0	0	0	1.03996	0	1.03996
ENSG00000274067	9	40481559	40497591	FP885919.1	34807	ABC12-47964100C23.1	0	0	0	0	0	0	0	0
ENSG00000184906	9	40497850	40566779	AMYH02020865.1	15595	AC129778.2	0.245274	0	0	0	0	0	0	0
ENSG00000225380	9	40641841	40642117	IGKV1OR9-2	21585	IGKV1OR9-2	0.518159	0	0	1.38177	0	2.07111	0.345442	2.07111	5.99554	2.58389
ENSG00000276963	9	40755407	40767875	AL353626.3	35792	RP11-318K12.1	0	0	0	0	0	0	0	0
ENSG00000276868	9	40883634	40883763	AL353626.2	35755	RP11-318K12.3	0	0	0	0	0	0	0	0			Duplication
ENSG00000276291	9	40992249	41218410	FRG1HP	35560	FRG1HP	359.7	270.839	492.796	318.033	524.011	495.691	401.42	495.691	1.23484	0.304328
ENSG00000277778	9	41006999	41074617	PGM5P2	36055	PGM5P2	353.141	345.767	340.358	352.475	370.239	395.601	352.21	395.601	1.1232	0.167609
ENSG00000273514	9	41126430	41128463	FOXD4L6	34631	FOXD4L6	0.988096	0	0	0	1.89329	2.12551	0.473323	2.12551	4.49062	2.16691			FALSE
ENSG00000215126	9	41131306	41199261	CBWD6	19800	CBWD7	435.257	443.987	431.133	376.104	518.117	545.294	442.335	545.294	1.23276	0.301894			FALSE
ENSG00000278647	9	41280460	41280787	CDK2AP2P1	36348	CDK2AP2P1	0	0	0	0	0	0	0	0
ENSG00000274680	9	41292887	41294125	MYO5BP1	35012	MYO5BP1	0	0	0	0	0	0	0	0
ENSG00000276832	9	41340823	41355538	AL354718.3	35745	RP11-187C18.4	0.356486	0	0	1.33575	0	0	0.333937	0	0
ENSG00000275160	9	41479960	41480548	AL354718.1	35185	RP11-187C18.3	11.0225	8.00467	12.8506	9.4738	13.031	17.8528	10.84	17.8528	1.64694	0.719784
ENSG00000277340	9	41573156	41573453	AL591926.3	35905	RP11-157L3.3	0.191911	0	1.20823	0	0	0	0.302057	0	0
ENSG00000278077	9	41644771	41644981	AL591926.6	36139	RP11-157L3.10	1.22775	0	0	6.97851	4.00391	2.06334	2.74561	2.06334	0.751506	-0.412144
ENSG00000278054	9	41647825	41648035	AL591926.5	36133	RP11-34H11.3	0	0	0	0	0	0	0	0
ENSG00000276412	9	41651658	41654594	AL591926.2	35597	RP11-157L3.9	0.150772	0	0	0	0	0	0	0					FALSE
ENSG00000274688	9	41700480	41700696	AL591926.1	35015	RP11-34H11.6	0.123785	0	0	0	0	0	0	0
ENSG00000278001	9	41700682	41701096	AL591926.4	36119	RP11-157L3.11	2.49487	1.74956	4.73151	0	1.00453	4.16554	1.8714	4.16554	2.2259	1.15439
ENSG00000154529	9	41890314	42129510	CNTNAP3B	9714	CNTNAP3B	6.81871	6.84037	4.60641	5.37808	3.98297	24.1641	5.20196	24.1641	4.6452	2.21574			TRUE
ENSG00000237207	9	41974362	41975768	RBM17P3	26642	RBM17P3	0	0	0	0	0	0	0	0
ENSG00000270909	9	41979352	41983753	CR788268.1	34050	RP11-24B13.2	0	0	0	0	0	0	0	0
ENSG00000185775	9	42183659	42189887	SPATA31A6	15815	SPATA31A6	0	0	0	0	0	0	0	0					FALSE
ENSG00000239986	9	42196333	42196662	AL445584.1	27310	RP11-366N18.2	0	0	0	0	0	0	0	0				Centromere
ENSG00000276277	9	42213841	42213918	AL445584.3	35555	RP11-366N18.5	0	0	0	0	0	0	0	0
ENSG00000268234	9	42384805	42386136	FKBP4P6	33424	FKBP4P6	0.0890785	0	0	0	0	0	0	0			Duplication
ENSG00000277213	9	42408526	42409006	SDR42E1P2	35875	SDR42E1P2	0	0	0	0	0	0	0	0
ENSG00000234861	9	42410830	42412150	ATP5F1AP1	25640	ATP5A1P5	0	0	0	0	0	0	0	0
ENSG00000227353	9	42492663	42493570	RAB28P3	22446	RAB28P3	0	0	0	0	0	0	0	0
ENSG00000227924	9	42497704	42499134	RBPJP6	22702	RBPJP6	0	0	0	0	0	0	0	0
ENSG00000212952	9	42568865	42569315	BX088651.1	18918	RP11-475I24.9	0.475623	0.890712	1.16466	0	0	0	0.513844	0	0
ENSG00000204816	9	42625436	42626813	FGF7P5	18165	FGF7P5	0	0	0	0	0	0	0	0
ENSG00000230245	9	42636788	42637139	BX088651.3	23661	RP11-475I24.7	0	0	0	0	0	0	0	0
ENSG00000216829	9	42667506	42668887	FGF7P4	20067	FGF7P4	0	0	0	0	0	0	0	0
ENSG00000204818	9	42795392	42800672	ADGRF5P2	18166	ADGRF5P2	0	0	0	0	0	0	0	0
ENSG00000224537	9	42817105	42823213	MEP1AP4	21217	MEP1AP4	0	0	0	0	0	0	0	0
ENSG00000236816	9	42830337	42950827	ANKRD20A7P	26469	ANKRD20A7P	2.11558	0	9.26022	1.42264	0	2.98032	2.67072	2.98032	1.11593	0.158241
ENSG00000273900	9	42921443	42921670	CR848007.2	34768	RP11-459O16.7	0	0	0	0	0	0	0	0
ENSG00000275144	9	42923277	42924144	SNX18P5	35178	SNX18P5	0.251091	0	1.19684	0	0	1.05886	0.299211	1.05886	3.53886	1.82328
ENSG00000230635	9	42950566	42951630	CYP4F60P	23838	CYP4F60P	0	0	0	0	0	0	0	0
ENSG00000229079	9	42959280	42960066	CR848007.1	23166	CR848007.5	0	0	0	0	0	0	0	0
ENSG00000213816	9	42972386	42973289	CNN2P4	19348	CNN2P4	0.155104	0.876087	0	0	0.98516	0	0.465312	0	0
ENSG00000277737	9	43109866	43125905	FP325317.1	36036	FP325317.1	0	0	0	0	0	0	0	0
ENSG00000277598	9	60546920	60547154	BX088702.1	35991	RP11-49E18.1	0.0618923	0	0	0	0	0	0	0
ENSG00000276581	9	60914374	60920650	SPATA31A5	35671	SPATA31A5	0	0	0	0	0	0	0	0
ENSG00000275628	9	60918581	60927822	AL590491.1	35347	RP11-144A16.6	0.155679	0	0	0	0	0	0	0
ENSG00000274516	9	60929774	60936746	FAM74A6	34953	FAM74A6	9.10114	8.93163	15.1468	7.32425	9.49567	6.19986	10.2246	6.19986	0.606368	-0.721735
ENSG00000278485	9	60944555	60944636	AL590491.3	36285	RP11-144A16.4	0	0	0	0	0	0	0	0
ENSG00000283541	9	61063752	61113954	BX005040.4	37309	RP11-101E5.7	0	0	0	0	0	0	0	0
ENSG00000276040	9	61190003	61196280	SPATA31A7	35486	SPATA31A7	0.271464	0	0	0	0	0	0	0					FALSE
ENSG00000276149	9	61202718	61203087	BX005040.2	35521	RP11-101E5.2	0	0	0	0	0	0	0	0
ENSG00000274583	9	61205258	61212373	FAM74A4	34978	FAM74A4	0.236791	0	0	0	1.03758	0	0.259395	0	0
ENSG00000283378	9	61330717	61453030	CNTNAP3C	37259	CH17-296N19.1	0.262732	0	0	0	1.012	0	0.253	0	0				FALSE
ENSG00000277109	9	61581813	61582675	AL935212.3	35841	RP11-160N1.11	0	0	0	0	0	0	0	0
ENSG00000231454	9	61665579	61666386	AL935212.2	24173	RP11-160N1.8	0	0	0	0	0	0	0	0
ENSG00000204805	9	61861625	61863200	AL391987.2	18163	FAM27E4	0	0	0	0	0	0	0	0					FALSE
ENSG00000170152	9	61861848	61862567	AL391987.1	12665	RP11-374M1.7	0	0	0	0	0	0	0	0
ENSG00000276845	9	61944232	61945136	CR769775.1	35751	RP11-374M1.9	0	0	0	0	0	0	0	0
ENSG00000231995	9	62266319	62266919	AL590399.4	24386	RP11-111F5.2	3.015	0	10.5811	1.36211	3.02266	11.6387	3.74146	11.6387	3.11073	1.63725
ENSG00000236450	9	62357834	62358140	AL590399.6	26312	RP11-111F5.1	0	0	0	0	0	0	0	0
ENSG00000227449	9	62376161	62435199	FGF7P6	22496	FGF7P6	28.8629	9.62131	40.7723	55.4733	33.2944	31.2623	34.7903	31.2623	0.898593	-0.154261
ENSG00000226429	9	62395370	62395678	AL590399.2	22045	RP11-111F5.6	0	0	0	0	0	0	0	0
ENSG00000224603	9	62444256	62444634	BX664725.1	21256	RP11-96J15.1	0	0	0	0	0	0	0	0
ENSG00000204801	9	62474948	62476333	FGF7P7	18162	FGF7P7	0	0	0	0	0	0	0	0
ENSG00000212951	9	62532397	62532853	BX005266.1	18917	RP11-211N8.3	0.533817	0	1.18907	1.33596	0.991099	0	0.87903	0	0
ENSG00000278213	9	62559839	62569907	CNTNAP3P5	36193	CNTNAP3P5	0.14942	0.857617	0	0	0	0	0.214404	0	0
ENSG00000234217	9	62601226	62602672	RBPJP7	25364	RBPJP7	0	0	0	0	0	0	0	0
ENSG00000236825	9	62606797	62607748	RAB28P2	26471	RAB28P2	0	0	0	0	0	0	0	0
ENSG00000234451	9	62609725	62610799	BX005266.3	25464	RP11-211N8.6	0	0	0	0	0	0	0	0
ENSG00000241571	9	62686912	62688190	ATP5F1AP7	27717	ATP5A1P7	0.0844479	0	0	0	1.01337	0	0.253344	0	0
ENSG00000234276	9	62690033	62690534	SDR42E1P3	25390	SDR42E1P3	0	0	0	0	0	0	0	0
ENSG00000235256	9	62710036	62711398	FKBP4P7	25808	FKBP4P7	0	0	0	0	0	0	0	0
ENSG00000202474	9	62802320	62802438	RNA5SP283	17808	RNA5SP283	0.32798	0	0	0	0.975064	0	0.243766	0	0
ENSG00000184523	9	62838824	62844276	PTGER4P2	15519	PTGER4P2	0.153662	0	0	0	0	1.02563	0	1.02563
ENSG00000237451	9	62844818	62845184	CDK2AP2P2	26749	CDK2AP2P2	3.35845	2.64928	10.3575	0	0	6.30374	3.25171	6.30374	1.9386	0.955012
ENSG00000238245	9	62857208	62858484	MYO5BP2	27089	MYO5BP2	0.103112	0	1.23735	0	0	0	0.309337	0	0
ENSG00000227582	9	62860873	62864957	ADGRF5P1	22545	ADGRF5P1	0.861246	0	1.16499	6.07248	0	3.09748	1.80937	3.09748	1.71191	0.775608
ENSG00000219693	9	62888535	62889921	FGF7P8	20398	FGF7P8	0	0	0	0	0	0	0	0
ENSG00000273509	9	62924911	62934964	CNTNAP3P1	34627	CNTNAP3P1	0.0618923	0	0	0	0	0	0	0
ENSG00000244081	9	63025597	63025993	AL591379.2	28386	RP11-350D23.4	0	0	0	0	0	0	0	0
ENSG00000198312	9	63055641	63059217	BMS1P9	17358	BMS1P9	1.01542	0	1.22651	0	0	3.09442	0.306628	3.09442	10.0918	3.33511
ENSG00000182021	9	63111255	63127100	AL591379.1	14938	RP11-381O7.3	47.7518	75.0574	51.146	25.4713	28.8117	69.6615	45.1216	69.6615	1.54386	0.626543
ENSG00000176115	9	63127359	63143401	AQP7P4	13896	AQP7P4	0	0	0	0	0	0	0	0
ENSG00000237238	9	63299453	63385117	BMS1P10	26658	BMS1P10	23.2833	13.5779	34.4426	7.07889	5.2014	55.3771	15.0752	55.3771	3.67339	1.87711
ENSG00000186466	9	63317067	63333091	AQP7P1	15993	AQP7P1	2.64274	0	3.52492	0	2.94296	4.25849	1.61697	4.25849	2.63363	1.39705
ENSG00000228522	9	63330326	63343660	AL845321.1	22937	RP11-236F9.2	0.0885772	0	0	0	0	0	0	0
ENSG00000233555	9	63581254	63581834	AL591438.1	25079	RP11-452D2.1	0	0	0	0	0	0	0	0
ENSG00000234042	9	63703065	63703755	AL591438.2	25288	RP11-452D2.2	0.957641	0	1.18842	1.3521	2.95414	1.08848	1.37366	1.08848	0.792392	-0.335714
ENSG00000268951	9	63719864	63720441	AL772155.3	33530	RP11-149F8.3	0.872327	1.77612	0	2.55754	0	0	1.08342	0	0
ENSG00000225360	9	63729702	63730173	AL772155.2	21578	RP11-149F8.4	0.0890785	0	0	0	0	0	0	0
ENSG00000228656	9	63761546	63762824	MYO5BP3	22978	MYO5BP3	0	0	0	0	0	0	0	0
ENSG00000226020	9	63774870	63775241	CDK2AP2P3	21850	CDK2AP2P3	0	0	0	0	0	0	0	0
ENSG00000239684	9	63775892	63776143	PTGER4P3	27238	PTGER4P3	0	0	0	0	0	0	0	0
ENSG00000207277	9	63813190	63813307	RNA5SP284	18567	RNA5SP284	0.0761415	0	0	0	0	0	0	0
ENSG00000232815	9	63817748	63818462	DUX4L50	24755	DUX4L50	109.944	99.3435	143.966	72.2832	93.9764	159.581	102.392	159.581	1.55852	0.640178	Duplication
ENSG00000215548	9	63832127	63859641	FRG1JP	19928	FRG1JP	11.8642	6.70548	20.6169	12.8219	13.6514	6.0889	13.4489	6.0889	0.452742	-1.14324	Duplication
ENSG00000204790	9	63974762	64004155	AL163540.1	18160	BX255923.2	1.19687	2.59939	0	4.0689	0	0	1.66707	0	0		Duplication
ENSG00000172014	9	64369394	64413142	ANKRD20A4	13109	ANKRD20A4	35.5409	4.22018	141.808	13.3327	21.4456	65.3316	45.2016	65.3316	1.44534	0.531408			FALSE
ENSG00000224185	9	64439346	64440180	SNX18P9	21061	SNX18P9	5.08255	0.862519	15.4281	6.87817	5.02531	9.50822	7.04852	9.50822	1.34897	0.431854
ENSG00000229156	9	64462819	64463196	CR769776.2	23201	RP11-250H24.2	3.06678	2.64762	1.13537	0	0	4.20714	0.945748	4.20714	4.44848	2.15331
ENSG00000224106	9	64465463	64466498	CYP4F25P	21031	CYP4F25P	0.824008	0.868773	1.178	4.08767	0	1.07438	1.53361	1.07438	0.700559	-0.513421
ENSG00000224762	9	64473040	64473826	CR769776.1	21328	CR769776.3	0	0	0	0	0	0	0	0
ENSG00000235832	9	64486164	64487069	CNN2P3	26058	CNN2P3	0	0	0	0	0	0	0	0
ENSG00000235310	9	64488600	64489786	GXYLT1P6	25831	GXYLT1P6	0	0	0	0	0	0	0	0
ENSG00000277869	9	64498517	64498745	AL773524.1	36082	RP11-250H24.7	0	0	0	0	0	0	0	0
ENSG00000181997	9	64621560	64637586	AQP7P2	14933	AQP7P2	0.247569	0	0	0	0	0	0	0
ENSG00000176134	9	64637845	64652556	AL445665.1	13898	RP11-574E24.3	6.35297	15.1146	9.43727	9.63519	17.5047	10.4784	12.9229	10.4784	0.810838	-0.302515
ENSG00000225883	9	64705734	64709311	BMS1P11	21790	BMS1P11	10.7283	0	22.0355	2.8153	3.11443	23.7	6.9913	23.7	3.38993	1.76125
ENSG00000235932	9	64737403	64737755	AL359955.2	26091	RP11-250H24.6	0.16522	0	0	0	0	0	0	0
ENSG00000156755	9	64765054	64765535	IGKV1OR-2	9956	IGKV1OR-2	0.554559	0.869734	0	0	2.00126	1.03131	0.717748	1.03131	1.43687	0.522928
ENSG00000271225	9	64810865	64811429	BNIP3P4	34209	BNIP3P4	49.7714	137.291	29.3272	47.3522	18.9091	92.019	58.22	92.019	1.58054	0.660417	Deletion
ENSG00000197550	9	64817870	64836341	AL359955.1	17124	RP11-460N11.2	5.68461	3.22755	7.21344	0	2.11807	16.7761	3.13976	16.7761	5.34311	2.41768	Deletion
ENSG00000223602	9	64878790	64889063	AC125634.1	20811	AC125634.1	0.337588	0	0	0	0	0	0	0			Deletion
ENSG00000224599	9	65189995	65193610	BMS1P12	21253	BMS1P12	2.1576	4.27208	0	1.40632	0	0	1.4196	0	0
ENSG00000236252	9	65219987	65230861	AL512605.1	26226	RP11-15J10.8	0.313969	0.857469	0	0	0	1.0332	0.214367	1.0332	4.81978	2.26897
ENSG00000267085	9	65222522	65222777	AL512605.2	33155	RP11-15J10.9	0	0	0	0	0	0	0	0
ENSG00000204780	9	65250543	65250826	IGKV1OR9-1	18157	IGKV1OR9-1	0	0	0	0	0	0	0	0
ENSG00000204779	9	65282101	65285209	FOXD4L5	18156	FOXD4L5	9.21704	5.27303	8.42392	14.9577	10.7508	11.5944	9.85136	11.5944	1.17694	0.235039			FALSE
ENSG00000204778	9	65287914	65323015	CBWD4P	18155	RP11-15J10.1	18.5067	28.6729	29.376	14.0497	9.49711	30.0505	20.3989	30.0505	1.47314	0.558896
ENSG00000280286	9	65646982	65652679	FRG1KP	36539	FRG1KP	0.169205	0	0	0	0	0	0	0
ENSG00000147996	9	65668805	65734041	CBWD5	8990	CBWD5	1311.24	1204.96	1372.94	1712.9	1387.15	1493	1419.49	1493	1.05179	0.0728412			FALSE
ENSG00000184659	9	65736555	65738784	FOXD4L4	15547	FOXD4L4	5.26344	2.70065	3.4723	2.64668	5.68979	11.7881	3.62735	11.7881	3.24979	1.70035			FALSE
ENSG00000204776	9	65770955	65771434	IGKV1OR-3	18154	IGKV1OR-3	1.25619	6.0889	0	0	0	5.15572	1.52222	5.15572	3.38696	1.75999
ENSG00000237904	9	65798726	65799124	BX284632.2	26940	RP11-460E7.9	0	0	0	0	0	0	0	0
ENSG00000235893	9	65816932	65817472	BX284632.1	26075	RP11-460E7.8	12.2969	14.7622	10.2542	10.2646	7.59336	18.123	10.7186	18.123	1.6908	0.757707
ENSG00000231701	9	65828120	65831696	BMS1P13	24269	BMS1P13	2.12339	0	3.65994	2.80119	0	0	1.61528	0	0
ENSG00000279955	9	65865190	65877274	AC129778.1	36507	RP11-1221G12.2	0	0	0	0	0	0	0	0
ENSG00000279688	9	65878766	65894790	AQP7P3	36487	AQP7P3	1.68129	2.58273	0	1.35658	0	6.36933	0.984827	6.36933	6.46746	2.6932
ENSG00000273668	9	66017643	66017868	AL136317.1	34683	RP11-15E1.4	0	0	0	0	0	0	0	0
ENSG00000275026	9	66022661	66027719	GXYLT1P4	35129	GXYLT1P4	0.966506	0	5.73043	0	0	0	1.43261	0	0
ENSG00000278068	9	66029264	66030169	AL136317.3	36137	RP11-15E1.6	0.0890785	0	0	0	0	0	0	0
ENSG00000278720	9	66042646	66043342	AL669942.2	36378	RP11-399F4.1	0	0	0	0	0	0	0	0
ENSG00000229146	9	66082350	66083187	SNX18P4	23198	SNX18P4	2.74745	0	0	1.3726	1.00283	6.32517	0.593857	6.32517	10.651	3.41292
ENSG00000276203	9	66106815	66179474	ANKRD20A3	35535	ANKRD20A3	30.3387	54.1089	3.91928	35.4937	4.08432	57.7225	24.4016	57.7225	2.36553	1.24216			FALSE
ENSG00000233765	9	66253424	66254464	AL591479.1	25170	RP11-154P18.2	0.512119	0	1.17414	1.34213	0	0	0.629069	0	0
ENSG00000274181	9	66635754	66637197	RBPJP2	34844	RBPJP2	0	0	0	0	0	0	0	0
ENSG00000276894	9	66641314	66642277	RAB28P4	35765	RAB28P4	0	0	0	0	0	0	0	0
ENSG00000277297	9	66721158	66722760	ATP5F1AP10	35897	ATP5A1P10	0.780688	0	2.43007	1.41029	2.05472	0	1.47377	0	0
ENSG00000273849	9	66724584	66725064	SDR42E1P4	34749	SDR42E1P4	0	0	0	0	0	0	0	0
ENSG00000276457	9	66744561	66745929	FKBP4P8	35615	FKBP4P8	0	0	0	0	0	0	0	0
ENSG00000274349	9	66856426	66932141	ZNF658	34901	ZNF658	100.381	126.86	112.898	120.501	90.7386	145.033	112.749	145.033	1.28633	0.36326			FALSE
ENSG00000277490	9	66879454	66879940	BX664608.1	35956	RP11-1082I11.2	0	0	0	0	0	0	0	0
ENSG00000276039	9	66962271	66962348	AL353770.2	35485	RP11-395E19.5	0	0	0	0	0	0	0	0
ENSG00000274355	9	66976520	66976991	FAM74A3	34904	FAM74A3	0	0	0	0	0	0	0	0
ENSG00000274820	9	66979460	66979862	AL353770.1	35059	RP11-395E19.4	0	0	0	0	0	0	0	0
ENSG00000275969	9	66986304	66992583	SPATA31A3	35463	SPATA31A3	0	0	0	0	0	0	0	0					FALSE
ENSG00000276386	9	67059560	67293468	CNTNAP3P2	35587	CNTNAP3P2	0	0	0	0	0	0	0	0
ENSG00000277575	9	67203635	67208072	AL162233.1	35985	RP11-292B8.2	0.0618923	0	0	0	0	0	0	0
ENSG00000273999	9	67211663	67213067	RBM17P2	34790	RBM17P2	0	0	0	0	0	0	0	0
ENSG00000276204	9	67328207	67329404	BX005195.1	35536	RP11-203I2.2	0	0	0	0	0	0	0	0
ENSG00000274026	9	67717411	67719178	FAM27E3	34796	FAM27E3	100.909	80.0219	106.969	104.629	111.589	139.245	100.802	139.245	1.38137	0.466096			FALSE
ENSG00000278763	9	67725690	67725902	FAM27B	36398	FAM27B	16.532	11.1811	24.2556	36.0082	19.8651	17.403	22.8275	17.403	0.762372	-0.391433
ENSG00000275493	9	67725914	67726255	AL627230.1	35291	FAM27D1	0.0618923	0	0	0	0	0	0	0					FALSE
ENSG00000277618	9	67797221	67797500	AL627230.2	35999	RP11-12A20.8	0.167518	0	0	0	0	0	0	0
ENSG00000260691	9	67832765	67920552	ANKRD20A1	32316	ANKRD20A1	11.1845	0.322122	20.7022	1.72582	2.4926	24.5384	6.31068	24.5384	3.8884	1.95918			FALSE
ENSG00000196873	9	68232003	68300015	CBWD3	16935	CBWD3	992.419	1020.57	1372.12	917.489	926.249	1304.14	1059.11	1304.14	1.23135	0.300247			FALSE
ENSG00000187559	9	68302867	68305084	FOXD4L3	16211	FOXD4L3	0.573403	0	0	2.82286	4.05797	0	1.72021	0	0				FALSE
ENSG00000154330	9	68328308	68531061	PGM5	9696	PGM5	15.662	25.05	10.9269	3.9275	17.686	42.2368	14.3976	42.2368	2.9336	1.55267	Partial duplication		TRUE
ENSG00000181778	9	68536580	68540867	TMEM252	14890	TMEM252	0.0844479	0	0	0	1.01337	0	0.253344	0	0		Duplication		FALSE
ENSG00000224025	9	68609125	68611984	AL353616.1	20997	RP11-274B18.3	0.0890785	0	0	0	0	0	0	0			Duplication
ENSG00000107242	9	68705240	69009176	PIP5K1B	3390	PIP5K1B	621.569	557.657	191.814	718.725	932.256	324.305	600.113	324.305	0.540406	-0.887884	Duplication		TRUE
ENSG00000187866	9	68780065	68785566	FAM122A	16296	FAM122A	506.721	541.678	292.005	509.977	595.156	567.108	484.704	567.108	1.17001	0.226518	Duplication		FALSE
ENSG00000236998	9	68788307	68789670	AL354794.2	26542	RP11-203L2.3	0	0	0	0	0	0	0	0			Duplication
ENSG00000165059	9	69012529	69014113	PRKACG	11429	PRKACG	0	0	0	0	0	0	0	0			Duplication		FALSE
ENSG00000165060	9	69035563	69100178	FXN	11430	FXN	316.407	369.105	145.235	283.665	284.402	307.383	270.601	307.383	1.13592	0.183866	Duplication		TRUE	Friedreich's ataxia/neurodegeneration
ENSG00000270236	9	69107926	69108217	AL162730.1	33719	RP11-265B8.5	0	0	0	0	0	0	0	0			Duplication
ENSG00000119139	9	69121264	69274615	TJP2	4859	TJP2	919.685	626.767	1280.49	883.838	734.636	1636.27	881.433	1636.27	1.85638	0.892489	Duplication		TRUE
ENSG00000135063	9	69324567	69392558	FAM189A2	6964	FAM189A2	0.249789	0.739293	0	0	0	0	0.184823	0	0		Duplication		FALSE
ENSG00000107282	9	69427532	69672371	APBA1	3395	APBA1	5.15397	0.825659	2.97622	0.99684	1.02052	3.55895	1.45481	3.55895	2.44633	1.29062	Duplication		TRUE
ENSG00000188647	9	69709522	69760011	PTAR1	16480	PTAR1	1345.28	1392.23	1864.67	1245.88	1380.5	2000.62	1470.82	2000.62	1.36021	0.44383	Duplication		TRUE
ENSG00000204711	9	69820817	69906227	C9orf135	18147	C9orf135	0.0669639	0	0	0	0	0	0	0			Duplication		FALSE
ENSG00000165072	9	70043848	70226972	MAMDC2	11434	MAMDC2	0.266733	0	0	0	0	1.03705	0	1.03705			Duplication		TRUE
ENSG00000236801	9	70217195	70217668	RPL24P8	26459	RPL24P8	0.638317	0	0	0	0	0	0	0			Duplication
ENSG00000198887	9	70258978	70354873	SMC5	17573	SMC5	1908.56	1922.02	2056.68	1839.78	1843.57	2315.07	1915.51	2315.07	1.20859	0.273322	Duplication		FALSE
ENSG00000119138	9	70384597	70414624	KLF9	4858	KLF9	169.813	126.734	350.38	218.816	293.145	88.0029	247.269	88.0029	0.3559	-1.49046	Duplication		TRUE
ENSG00000083067	9	70529063	71446904	TRPM3	1579	TRPM3	15.76	16.8881	18.2047	15.8862	13.5475	12.4555	16.1316	12.4555	0.772117	-0.373109	Duplication		TRUE
ENSG00000224437	9	70916997	70917501	PIGUP1	21170	PIGUP1	0	0	0	0	0	0	0	0			Duplication
ENSG00000229814	9	71589601	71589933	RPL35AP21	23467	RPL35AP21	0	0	0	0	0	0	0	0			Duplication
ENSG00000135048	9	71683366	71816690	CEMIP2	6961	TMEM2	406.784	725.217	304.116	142.971	709.115	512.987	470.355	512.987	1.09064	0.125174	Duplication		TRUE
ENSG00000271166	9	71804283	71804826	AL671309.1	34182	RP11-409O11.3	0	0	0	0	0	0	0	0			Duplication
ENSG00000107362	9	71862452	71910931	ABHD17B	3402	ABHD17B	376.27	383.558	305.487	350.111	404.454	466.525	360.902	466.525	1.29266	0.370347	Duplication		TRUE
ENSG00000155621	9	71911510	71986054	C9orf85	9820	C9orf85	213.34	217.63	126.368	166.836	178.825	259.066	172.415	259.066	1.50257	0.587431	Duplication		TRUE
ENSG00000236060	9	72007881	72008136	HSPB1P1	26148	HSPB1P1	0	0	0	0	0	0	0	0			Duplication
ENSG00000204669	9	72051376	72072721	C9orf57	18124	C9orf57	1.25804	0	3.80736	0	0	6.18405	0.951841	6.18405	6.49694	2.69976	Duplication		FALSE
ENSG00000224820	9	72107818	72108312	BTF3P4	21356	BTF3P4	0.163084	0	0	0	0	1.03471	0	1.03471			Duplication
ENSG00000119125	9	72114595	72257193	GDA	4857	GDA	39.8378	17.2752	9.10235	11.1716	251.873	29.1266	72.3555	29.1266	0.402548	-1.31277	Duplication		FALSE
ENSG00000233933	9	72275453	72275973	AL135924.1	25238	RP11-63P12.2	0	0	0	0	0	0	0	0			Duplication
ENSG00000252428	9	72299720	72299838	RNA5SP285	29873	RNA5SP285	0	0	0	0	0	0	0	0			Duplication
ENSG00000107372	9	72351413	72365235	ZFAND5	3404	ZFAND5	1710.21	1476.64	2047.18	1510	1661.69	2294.39	1673.88	2294.39	1.3707	0.454916	Duplication		TRUE
ENSG00000230003	9	72445754	72445969	AL445646.1	23550	RP11-217F16.1	0	0	0	0	0	0	0	0			Duplication
ENSG00000225947	9	72470374	72471076	AL596448.1	21820	RP11-313E4.1	0	0	0	0	0	0	0	0			Duplication
ENSG00000165091	9	72521608	72838291	TMC1	11438	TMC1	0.399481	0	0	0	0.848405	0.866162	0.212101	0.866162	4.08372	2.02988	Duplication		FALSE
ENSG00000236862	9	72655832	72656192	RPS20P24	26484	RPS20P24	0.977436	0	2.41625	2.74126	0	0	1.28938	0	0		Duplication
ENSG00000229753	9	72741152	72741617	RPS27AP15	23445	RPS27AP15	0	0	0	0	0	0	0	0			Duplication
ENSG00000165092	9	72900671	73080442	ALDH1A1	11439	ALDH1A1	0.989463	0.601089	0	3.10152	0.749473	2.40872	1.11302	2.40872	2.16413	1.11378	Duplication		FALSE
ENSG00000228024	9	73042745	73056528	CYP1D1P	22744	CYP1D1P	0	0	0	0	0	0	0	0			Duplication
ENSG00000135046	9	73151865	73170393	ANXA1	6959	ANXA1	31.4458	10.5347	18.4236	96.3598	66.6566	11.9142	47.9937	11.9142	0.248246	-2.01016	Duplication		FALSE
ENSG00000221844	9	73474378	73476073	DPP3P2	20552	DPP3P2	0.0709746	0.851695	0	0	0	0	0.212924	0	0		Duplication
ENSG00000236701	9	73648828	73649839	AL512594.1	26416	RP11-549A6.1	0.165062	0	0	0	0	0	0	0			Duplication
ENSG00000212454	9	73750972	73751077	RNA5SP286	18873	RNA5SP286	0	0	0	0	0	0	0	0			Duplication
ENSG00000223368	9	73870896	73873297	AL513124.1	20709	RP11-401G5.1	0	0	0	0	0	0	0	0			Duplication
ENSG00000198963	9	74497335	74693177	RORB	17616	RORB	3.27452	3.06397	3.7489	6.7791	1.95897	6.53979	3.88773	6.53979	1.68216	0.750314	Duplication		TRUE	DNA-templated transcription
ENSG00000119121	9	74722495	74888094	TRPM6	4856	TRPM6	6.32251	7.21229	15.8964	2.85039	3.75485	1.54849	7.4285	1.54849	0.208453	-2.2622	Duplication		FALSE
ENSG00000270954	9	74804473	74804773	RPSAP75	34073	RPSAP75	0	0	0	0	0	0	0	0			Duplication
ENSG00000224297	9	74935176	74935696	AL158825.1	21104	RP11-197P3.1	0	0	0	0	0	0	0	0			Duplication
ENSG00000135045	9	74946583	74952912	C9orf40	6958	C9orf40	377.542	350.207	351.744	337.771	305.421	514.324	336.286	514.324	1.52942	0.612989	Duplication		TRUE
ENSG00000156017	9	74980790	75028423	CARNMT1	9868	CARNMT1	641.44	436.917	673.856	707.286	685.675	822.169	625.934	822.169	1.31351	0.393426	Duplication		FALSE
ENSG00000106733	9	75060573	75088217	NMRK1	3346	NMRK1	173.115	138.357	229.028	215.766	288.296	266.134	217.862	266.134	1.22157	0.288742	Duplication		FALSE
ENSG00000134996	9	75088514	75147265	OSTF1	6954	OSTF1	633.81	552.85	522.012	741.482	841.413	844.484	664.439	844.484	1.27097	0.345933	Duplication		TRUE
ENSG00000235707	9	75401889	75402992	AL158073.1	26003	RP11-323A7.1	0	0	0	0	0	0	0	0			Duplication
ENSG00000234644	9	75724222	75724575	OTX2P1	25544	OTX2P1	0.0890785	0	0	0	0	0	0	0			Duplication
ENSG00000099139	9	75890644	76362339	PCSK5	2070	PCSK5	0.589792	1.39663	0	0	0	0	0.349159	0	0		Duplication		TRUE
ENSG00000231137	9	76286494	76288081	RBM22P5	24041	RBM22P5	0.103112	0	1.23735	0	0	0	0.309337	0	0		Duplication
ENSG00000135002	9	76385526	76394517	RFK	6955	RFK	152.998	128.561	140.75	137.608	85.8878	221.339	123.202	221.339	1.79656	0.845233	Duplication		TRUE
ENSG00000234618	9	76398699	76399586	RPSAP9	25535	RPSAP9	12.6387	6.95256	17.734	16.4863	20.0194	9.52583	15.298	9.52583	0.622683	-0.68343	Duplication
ENSG00000187210	9	76419850	76651203	GCNT1	16159	GCNT1	377.557	128.202	93.5347	989.23	236.217	21.2036	361.796	21.2036	0.0586066	-4.09279	Duplication		TRUE
ENSG00000233814	9	76419934	76420631	AL590664.1	25186	RP11-66C24.1	0.656643	0	0	2.81975	1.04694	3.08496	0.966672	3.08496	3.19132	1.67415	Duplication
ENSG00000219149	9	76549282	76549771	PPIAP87	20325	RP11-214N16.2	0	0	0	0	0	0	0	0			Duplication
ENSG00000106772	9	76611376	76906114	PRUNE2	3348	PRUNE2	51.83	15.0564	3.29637	12.851	15.2229	2.21939	11.6067	2.21939	0.191217	-2.38672	Duplication		TRUE
ENSG00000230335	9	76931261	76932066	DNAJB5P1	23705	DNAJB5P1	0	0	0	0	0	0	0	0			Duplication
ENSG00000236604	9	76970322	76971028	LYPLA2P3	26376	LYPLA2P3	0	0	0	0	0	0	0	0			Duplication
ENSG00000229857	9	76992099	76993108	AL353637.1	23488	RP11-159H20.3	0.0870372	0	0	0	0	1.04445	0	1.04445			Duplication
ENSG00000204612	9	77019655	77020953	FOXB2	18100	FOXB2	0	0	0	0	0	0	0	0			Duplication
ENSG00000232851	9	77040416	77040673	ATP5MFP3	24771	ATP5J2P3	0	0	0	0	0	0	0	0			Duplication
ENSG00000233526	9	77072100	77073295	RFC5P1	25066	RFC5P1	0	0	0	0	0	0	0	0			Duplication
ENSG00000197969	9	77177445	77421537	VPS13A	17251	VPS13A	1588.07	1489.28	1233.38	1306.03	1671.79	2534.66	1425.12	2534.66	1.77856	0.830712	Duplication		TRUE	Autophagy
ENSG00000156049	9	77423079	77648322	GNA14	9872	GNA14	0.208351	0	0	1.41305	0	0	0.353263	0	0		Duplication		TRUE
ENSG00000228248	9	77580245	77580628	NUTF2P3	22837	NUTF2P3	0	0	0	0	0	0	0	0			Duplication
ENSG00000156052	9	77716097	78031811	GNAQ	9874	GNAQ	21.0275	3.6261	2.51302	0	3.79294	39.0731	2.48302	39.0731	15.7362	3.97601	Duplication		TRUE
ENSG00000233457	9	78150532	78151193	AL353705.2	25035	RP11-336N8.1	0.128838	0	0	0	0	0	0	0			Duplication
ENSG00000233947	9	78178263	78179512	AL353705.3	25246	RP11-336N8.2	0	0	0	0	0	0	0	0			Duplication
ENSG00000228781	9	78180214	78180693	AL353705.1	23028	RP11-336N8.3	0.0844479	0	0	0	1.01337	0	0.253344	0	0		Duplication
ENSG00000234819	9	78219120	78219357	AL353705.4	25616	RP11-336N8.4	0	0	0	0	0	0	0	0			Duplication
ENSG00000148019	9	78236062	78279690	CEP78	8991	CEP78	862.884	976.98	783.184	828.287	779.492	1306.11	841.986	1306.11	1.55123	0.633414	Duplication		TRUE
ENSG00000135069	9	78297125	78330093	PSAT1	6965	PSAT1	1127.29	976.464	1929.03	1351.72	825.293	1868.01	1270.63	1868.01	1.47015	0.555964	Duplication		FALSE
ENSG00000270627	9	78589158	78589539	AL592221.1	33909	RP11-216F5.1	0.0890785	0	0	0	0	0	0	0			Duplication
ENSG00000237257	9	78741720	78742744	MTND2P8	26666	MTND2P8	0	0	0	0	0	0	0	0			Duplication
ENSG00000226234	9	79036413	79037568	KRT18P24	21958	KRT18P24	0	0	0	0	0	0	0	0			Duplication
ENSG00000186940	9	79391304	79391759	CHCHD2P9	16098	CHCHD2P9	0	0	0	0	0	0	0	0			Duplication
ENSG00000106829	9	79571773	79726882	TLE4	3358	TLE4	487.742	405.772	805.06	249.85	279.741	714.534	435.106	714.534	1.64221	0.715635	Duplication		TRUE	DNA-templated transcription
ENSG00000270691	9	79850871	79851498	AL161912.3	33935	RP11-403N16.5	0.117749	0	0	1.41299	0	0	0.353247	0	0		Duplication
ENSG00000238002	9	79863019	79866875	NPAP1P6	26984	NPAP1P6	0.309984	0	1.22447	1.422	0	0	0.661619	0	0		Duplication
ENSG00000236521	9	80357029	80360338	NPAP1P4	26339	NPAP1P4	0	0	0	0	0	0	0	0			Duplication
ENSG00000232981	9	80563571	80564630	MTCO1P51	24831	MTCO1P51	0	0	0	0	0	0	0	0			Duplication
ENSG00000225901	9	80565032	80565962	MTND2P9	21798	MTND2P9	5.32177	2.49057	2.72226	7.13186	3.17812	3.96606	3.8807	3.96606	1.02199	0.0313875	Duplication
ENSG00000234637	9	80782338	80782770	RPS19P6	25542	RPS19P6	0	0	0	0	0	0	0	0			Duplication
ENSG00000228375	9	81410279	81410630	RPS20P25	22882	RPS20P25	0	0	0	0	0	0	0	0			Duplication
ENSG00000237072	9	81488308	81488837	AL161727.1	26574	RP11-232A1.2	0	0	0	0	0	0	0	0			Duplication
ENSG00000196781	9	81583683	81689547	TLE1	16910	TLE1	50.5713	0.684561	359.443	153.31	8.16553	11.1265	130.401	11.1265	0.0853255	-3.55088	Duplication		FALSE
ENSG00000252167	9	81885496	81885598	RNA5SP287	29842	RNA5SP287	0	0	0	0	0	0	0	0			Duplication
ENSG00000240632	9	81913437	81919926	SPATA31D5P	27485	SPATA31D5P	0.208459	0	0	1.41862	0	0	0.354655	0	0		Duplication
ENSG00000189357	9	81928514	81934948	SPATA31D4	16658	SPATA31D4	0	0	0	0	0	0	0	0			Duplication
ENSG00000186788	9	81943586	81950038	SPATA31D3	16059	SPATA31D3	0	0	0	0	0	0	0	0			Duplication		FALSE
ENSG00000237770	9	81966564	81972130	SPATA31D2P	26885	SPATA31D2P	2.31281	0	1.21896	7.09739	1.0257	1.03993	2.33551	1.03993	0.445267	-1.16726	Duplication
ENSG00000228430	9	81977614	82780194	AL162726.3	22896	RP11-15B24.5	0.0844479	0	0	0	1.01337	0	0.253344	0	0		Duplication
ENSG00000214929	9	81988772	81995253	SPATA31D1	19738	SPATA31D1	2.93581	0.753419	1.05918	4.9428	0.889046	0	1.91111	0	0		Duplication
ENSG00000231649	9	82057647	82063682	SPATA31B1P	24252	SPATA31B1P	0.0618923	0	0	0	0	0	0	0			Duplication
ENSG00000230360	9	82086155	82088768	DDX10P2	23718	DDX10P2	0.165625	0	0	0	0	0	0	0			Duplication
ENSG00000235377	9	82130752	82131632	AL158047.1	25861	RP11-388B24.4	0	0	0	0	0	0	0	0			Duplication
ENSG00000228046	9	82427350	82428025	MTCO3P40	22755	MTCO3P40	0	0	0	0	0	0	0	0			Duplication
ENSG00000228123	9	82431889	82432905	AL162726.2	22786	RP11-15B24.3	0	0	0	0	0	0	0	0			Duplication
ENSG00000233309	9	82744067	82744792	RPS6P12	24970	RPS6P12	0	0	0	0	0	0	0	0			Duplication
ENSG00000165105	9	82979590	83063177	RASEF	11442	RASEF	797.191	831.297	784.383	738.624	830.408	882.423	796.178	882.423	1.10832	0.148379	Duplication		FALSE
ENSG00000273806	9	83201957	83202065	AL137847.3	34735	RP11-439K3.4	0	0	0	0	0	0	0	0			Duplication
ENSG00000172159	9	83242990	83538546	FRMD3	13138	FRMD3	39.4357	7.4624	23.8472	41.4238	129.482	19.8521	50.5539	19.8521	0.392692	-1.34853	Duplication		TRUE
ENSG00000148057	9	83623049	83644130	IDNK	8993	IDNK	78.1281	49.5093	64.9812	77.3318	65.0078	136.755	64.2075	136.755	2.12988	1.09077	Duplication		TRUE
ENSG00000135018	9	83659968	83707958	UBQLN1	6956	UBQLN1	2748.29	2569.14	3109.05	2810.35	2133.6	4826.96	2655.54	4826.96	1.8177	0.862112	Duplication		TRUE	ALS-associated, Autophagy
ENSG00000165113	9	83739425	83829516	GKAP1	11443	GKAP1	72.8986	60.9557	79.9097	91.5833	50.051	113.776	70.6249	113.776	1.61098	0.687943	Duplication		FALSE
ENSG00000165115	9	83834099	83921465	KIF27	11444	KIF27	144.079	137.896	98.3683	102.678	202.922	236.132	135.466	236.132	1.74311	0.801667	Duplication		TRUE
ENSG00000165118	9	83938311	83956986	C9orf64	11445	C9orf64	241.861	281.418	257.628	211.535	206.716	372.05	239.324	372.05	1.55459	0.636531	Duplication		FALSE
ENSG00000165119	9	83968083	83980616	HNRNPK	11446	HNRNPK	11523.2	11659.3	11161	11536	9918.99	12984.1	11068.8	12984.1	1.17304	0.230246	Duplication		FALSE
ENSG00000178966	9	83980711	84004074	RMI1	14416	RMI1	604.6	658.855	401.91	608.077	465.29	918.003	533.533	918.003	1.72061	0.782921	Duplication		FALSE
ENSG00000270166	9	84078584	84078857	AL390838.2	33695	RP11-158D2.1	0	0	0	0	0	0	0	0			Duplication
ENSG00000197506	9	84275457	84340758	SLC28A3	17116	SLC28A3	4.00541	0.834873	3.85388	1.44468	4.17877	3.0864	2.57805	3.0864	1.19718	0.259645	Duplication		FALSE
ENSG00000228095	9	84604111	84604425	AL354692.1	22776	RP11-361M4.1	0	0	0	0	0	0	0	0			Duplication
ENSG00000148053	9	84668551	85027070	NTRK2	8992	NTRK2	260.762	243.609	173.628	198.444	642.925	418.555	314.651	418.555	1.33022	0.411663	Duplication		TRUE
ENSG00000226590	9	85159682	85159950	UBE2V1P10	22123	UBE2V1P10	0	0	0	0	0	0	0	0			Duplication
ENSG00000227412	9	85492579	85494094	STK33P1	22475	STK33P1	0	0	0	0	0	0	0	0			Duplication
ENSG00000135049	9	85546539	85742029	AGTPBP1	6962	AGTPBP1	1000.98	821.108	1355.18	1092.55	1201.93	1143.04	1117.69	1143.04	1.02268	0.03235	Duplication		TRUE
ENSG00000234424	9	85753306	85786575	AL353743.4	25454	RP11-213G2.1	0.165665	0	0	0	0	0	0	0			Duplication
ENSG00000165121	9	85805359	85849542	AL353743.1	11448	RP11-213G2.3	87.9222	81.1113	89.2424	87.4623	77.2532	141.104	83.7673	141.104	1.68448	0.7523	Duplication
ENSG00000213711	9	85898903	85899716	PHBP7	19298	PHBP7	0.0784938	0	0	0	0	0	0	0			Duplication
ENSG00000231741	9	85934588	85936599	AL353743.3	24285	RP11-213G2.5	0.24316	0	0	0	0	0	0	0			Duplication
ENSG00000135040	9	85941146	86025462	NAA35	6957	NAA35	632.766	660.839	588.506	647.687	525	783.642	605.508	783.642	1.29419	0.372049	Duplication		FALSE
ENSG00000135052	9	86026146	86100173	GOLM1	6963	GOLM1	285.288	193.654	100.014	84.8569	92.6093	113.295	117.784	113.295	0.961893	-0.056051	Duplication		TRUE
ENSG00000233713	9	86132622	86132851	AL161447.1	25150	RP11-379P1.4	0	0	0	0	0	0	0	0			Duplication
ENSG00000187753	9	86220265	86259657	C9orf153	16261	C9orf153	4.24158	1.92197	2.43633	2.38542	7.80787	4.77832	3.6379	4.77832	1.31348	0.393399	Duplication		TRUE
ENSG00000270688	9	86228815	86228983	AL137849.1	33932	RP11-507D14.4	0	0	0	0	0	0	0	0			Duplication
ENSG00000135070	9	86264546	86283102	ISCA1	6966	ISCA1	388.864	385.91	423.162	334.57	355.156	473.825	374.699	473.825	1.26455	0.33862	Duplication		TRUE
ENSG00000083223	9	86287733	86354454	TUT7	1585	ZCCHC6	2330.29	2439.81	2570.16	1938.81	2800.4	3473.03	2437.29	3473.03	1.42495	0.510916	Duplication		FALSE
ENSG00000214908	9	86374966	86375706	AL353678.1	19734	RP11-229M1.2	0.159762	0.842063	0	0	0	0	0.210516	0	0		Duplication
ENSG00000180447	9	86944362	86947506	GAS1	14676	GAS1	0.8091	0	0	0	0	3.13493	0	3.13493			Duplication		FALSE
ENSG00000231007	9	87011652	87013151	CDC20P1	23994	CDC20P1	12.3367	26.7945	10.6338	0	9.83889	21.3298	11.8168	21.3298	1.80504	0.852032	Duplication
ENSG00000224887	9	87084161	87085151	AL513318.1	21382	RP11-276H19.4	0.0761415	0	0	0	0	0	0	0			Duplication
ENSG00000228373	9	87423634	87423893	AL353752.1	22880	RP11-497K15.1	0	0	0	0	0	0	0	0			Duplication
ENSG00000196730	9	87497228	87708634	DAPK1	16897	DAPK1	1733.48	1706.83	1837.69	1419.76	1540.61	2708.36	1626.22	2708.36	1.66543	0.735895	Duplication		TRUE
ENSG00000219928	9	87525302	87525475	AL161787.1	20427	RP11-40C6.2	8.71734	7.71707	6.94039	5.69016	7.14157	12.6181	6.8723	12.6181	1.83608	0.876627	Duplication
ENSG00000135047	9	87726109	87731469	CTSL	6960	CTSL	0.137961	0.856143	0	0	0	0	0.214036	0	0		Duplication		TRUE
ENSG00000237747	9	87741233	87741953	AL160279.1	26875	RP11-65B23.3	0	0	0	0	0	0	0	0			Duplication
ENSG00000188029	9	87772453	87786884	CTSL3P	16337	CTSL3P	0	0	0	0	0	0	0	0			Duplication
ENSG00000276478	9	87799501	87821803	AL772337.4	35629	RP11-65B23.5	0	0	0	0	0	0	0	0			Duplication
ENSG00000237743	9	87810642	87837225	FBP2P1	26872	FBP2P1	0	0	0	0	0	0	0	0			Duplication
ENSG00000232743	9	87816465	87817970	ELF2P3	24717	XXyac-YM21GA2.1	0	0	0	0	0	0	0	0			Duplication
ENSG00000277357	9	87825146	87825968	NPAP1P7	35911	NPAP1P7	0	0	0	0	0	0	0	0			Duplication
ENSG00000234575	9	87844154	87847314	CTSLP8	25517	CTSLP8	0	0	0	0	0	0	0	0			Duplication
ENSG00000214888	9	87857015	87859599	AL772337.1	19725	XXyac-YM21GA2.7	0.416431	0	0	0	0	1.06829	0	1.06829			Duplication
ENSG00000234460	9	87864096	87866291	AL772337.3	25467	XXyac-YM21GA2.4	0	0	0	0	0	0	0	0			Duplication
ENSG00000177992	9	87882877	87888903	SPATA31E1	14252	SPATA31E1	0	0	0	0	0	0	0	0			Duplication		FALSE
ENSG00000230246	9	87914493	87923505	SPATA31C1	23662	SPATA31C1	0.236514	0.851402	0	0	0	1.04514	0.21285	1.04514	4.91019	2.29578	Duplication
ENSG00000238110	9	87944276	87945023	AL353572.2	27035	RP11-350E12.5	0	0	0	0	0	0	0	0			Duplication
ENSG00000283205	9	87956214	87956883	AL353572.3	37195	RP11-350E12.6	0	0	0	0	0	0	0	0			Duplication		FALSE
ENSG00000156345	9	87966441	87974753	CDK20	9909	CDK20	4.95591	0.367576	0	2.98699	0	0	0.838641	0	0		Duplication		FALSE
ENSG00000217716	9	88016300	88016793	RPS10P3	20169	RPS10P3	0.235498	0	0	2.82598	0	0	0.706494	0	0		Duplication
ENSG00000225385	9	88066915	88068037	AL353572.1	21588	RP11-350E12.4	0	0	0	0	0	0	0	0			Duplication
ENSG00000177910	9	88129458	88138446	SPATA31C2	14237	SPATA31C2	0	0	0	0	0	0	0	0			Duplication
ENSG00000276535	9	88144851	88145850	AL353726.1	35650	RP11-345K9.3	0	0	0	0	0	0	0	0			Duplication
ENSG00000204429	9	88180673	88181447	AL451142.1	18041	RP11-1E11.1	0	0	0	0	0	0	0	0			Duplication
ENSG00000226327	9	88324454	88325339	RPSAP49	22000	RPSAP49	0.363266	0	1.19922	0	1.01337	1.07758	0.553148	1.07758	1.94809	0.962061	Duplication
ENSG00000106723	9	88388430	88478694	SPIN1	3345	SPIN1	487.987	561.415	645.83	378.303	414.67	652.265	500.054	652.265	1.30439	0.383374	Duplication		TRUE	DNA-templated transcription
ENSG00000275017	9	88391362	88391832	AL353748.2	35126	RP11-317B17.4	0	0	0	0	0	0	0	0			Duplication
ENSG00000227638	9	88410529	88411463	HNRNPA1P14	22572	HNRNPA1P14	0.117749	0	0	1.41299	0	0	0.353247	0	0		Duplication
ENSG00000231804	9	88484852	88485325	AL353748.1	24309	RP11-317B17.3	0	0	0	0	0	0	0	0			Duplication
ENSG00000130045	9	88534033	88584274	NXNL2	6172	NXNL2	9.39068	13.2397	9.48652	6.74319	8.7434	15.7126	9.5532	15.7126	1.64475	0.717867	Duplication		FALSE
ENSG00000225856	9	88970887	88971341	PCNPP2	21779	PCNPP2	0	0	0	0	0	0	0	0			Duplication
ENSG00000213694	9	88990863	89005155	S1PR3	19286	S1PR3	6.05305	5.1262	3.6802	4.22663	3.03215	7.32625	4.01629	7.32625	1.82413	0.86721	Duplication		FALSE
ENSG00000148082	9	89005771	89178818	SHC3	8994	SHC3	11.488	0.670529	0	0	0	0.824506	0.167632	0.824506	4.91854	2.29823	Duplication		TRUE
ENSG00000123975	9	89311195	89316703	CKS2	5412	CKS2	1125.78	953.097	1529.38	1172.5	914.516	1574.17	1142.37	1574.17	1.37798	0.462556	Duplication		FALSE
ENSG00000187742	9	89318500	89359663	SECISBP2	16259	SECISBP2	1582.12	1631.39	1649.82	1412.45	1840.68	2100.65	1633.59	2100.65	1.28592	0.362796	Duplication		TRUE
ENSG00000187764	9	89360787	89498130	SEMA4D	16266	SEMA4D	3240.22	2263.53	4302.11	3265.59	3260.48	4889.79	3272.93	4889.79	1.49401	0.57919	Duplication		TRUE	Regulation GTPase activity
ENSG00000231799	9	89449558	89450754	PA2G4P6	24306	RP13-93L13.2	0.0885772	0	0	0	0	0	0	0			Duplication
ENSG00000225460	9	89472237	89472692	AL590233.1	21621	RP13-93L13.1	0	0	0	0	0	0	0	0			Duplication
ENSG00000130222	9	89605012	89606555	GADD45G	6196	GADD45G	3.7248	0	7.33362	4.75853	6.59008	4.99028	4.67056	4.99028	1.06846	0.0955267	Duplication		FALSE
ENSG00000234910	9	90081297	90082569	IL6RP1	25660	IL6RP1	0	0	0	0	0	0	0	0			Duplication
ENSG00000278382	9	90108244	90108518	AL161629.2	36251	RP11-406A20.5	0	0	0	0	0	0	0	0			Duplication
ENSG00000185074	9	90216039	90216924	OR7E31P	15647	OR7E31P	0.260065	0	0	0	1.01646	1.03667	0.254114	1.03667	4.07955	2.02841	Duplication
ENSG00000225072	9	90232185	90233141	OR7E116P	21458	OR7E116P	0	0	0	0	0	0	0	0			Duplication
ENSG00000165023	9	90609832	90642862	DIRAS2	11422	DIRAS2	15.3719	21.3683	17.2394	14.2342	9.78162	21.2095	15.6559	21.2095	1.35473	0.438005	Duplication		TRUE
ENSG00000236316	9	90742526	90743380	OR7E109P	26253	OR7E109P	0	0	0	0	0	0	0	0			Duplication
ENSG00000270432	9	90751240	90752230	OR7E108P	33814	OR7E108P	0	0	0	0	0	0	0	0			Duplication
ENSG00000165025	9	90801787	90898549	SYK	11423	SYK	2119.51	2229.2	2359.56	2229.76	3350.9	3553.77	2542.35	3553.77	1.39783	0.483185	Duplication		TRUE
ENSG00000230147	9	91169585	91170045	AL158071.2	23610	RP11-305L7.5	0.0618923	0	0	0	0	0	0	0			Duplication
ENSG00000148090	9	91213815	91361913	AUH	8995	AUH	104.805	95.11	123.901	112.077	111.493	111.793	110.645	111.793	1.01037	0.0148853	Duplication		FALSE
ENSG00000165030	9	91409045	91423832	NFIL3	11426	NFIL3	75.3522	67.256	96.8821	73.6268	167.713	108.302	101.369	108.302	1.06838	0.0954311	Duplication		TRUE	DNA-templated transcription
ENSG00000169071	9	91563091	91950228	ROR2	12424	ROR2	2.05396	0	3.21436	3.4042	4.36105	0.957246	2.7449	0.957246	0.348736	-1.51979	Duplication		TRUE	DNA-templated transcription
ENSG00000228595	9	91611343	91612492	PAICSP2	22959	PAICSP2	0	0	0	0	0	0	0	0			Duplication
ENSG00000090054	9	92000087	92115413	SPTLC1	1855	SPTLC1	438.918	465.013	417.326	498.764	367.242	543.442	437.086	543.442	1.24333	0.31421	Duplication		TRUE
ENSG00000227399	9	92006062	92006544	AL391219.1	22467	RP11-118F2.2	0.191895	0	1.20615	0	0	0	0.301536	0	0		Duplication
ENSG00000237306	9	92027498	92027824	HSPE1P22	26690	HSPE1P22	0	0	0	0	0	0	0	0			Duplication
ENSG00000275756	9	92104425	92105451	AL354751.3	35388	RP11-100G15.12	0	0	0	0	0	0	0	0			Duplication
ENSG00000232179	9	92108858	92108989	MTATP6P29	24471	MTATP6P29	0	0	0	0	0	0	0	0			Duplication
ENSG00000228069	9	92109013	92110095	MTCO3P29	22763	MTCO3P29	0.0669639	0	0	0	0	0	0	0			Duplication
ENSG00000238288	9	92110168	92110514	MTND3P23	27107	MTND3P23	0	0	0	0	0	0	0	0			Duplication
ENSG00000240791	9	92110575	92110868	MTND4LP7	27525	MTND4LP7	0	0	0	0	0	0	0	0			Duplication
ENSG00000227321	9	92110865	92111897	MTND4P15	22429	MTND4P15	0.0669639	0	0	0	0	0	0	0			Duplication
ENSG00000234537	9	92132398	92138629	AL354751.1	25499	RP11-100G15.7	0.0844479	0	0	0	1.01337	0	0.253344	0	0		Duplication
ENSG00000225511	9	92141298	92160114	LINC00475	21646	LINC00475	1.58724	0	0	0	1.17821	0	0.294551	0	0		Duplication
ENSG00000236717	9	92150382	92157445	AL354751.2	26422	RP11-100G15.10	0	0	0	0	0	0	0	0			Duplication
ENSG00000224809	9	92171241	92173494	BEND3P2	21352	BEND3P2	0	0	0	0	0	0	0	0			Duplication
ENSG00000276717	9	92177235	92191156	PRSS47	35710	RP11-62C3.10	0	0	0	0	0	0	0	0			Duplication
ENSG00000196305	9	92210207	92293756	IARS	16756	IARS	5162.98	4605.83	5639.14	5455.14	4646.79	6993.67	5086.72	6993.67	1.37489	0.459312	Duplication		FALSE
ENSG00000198000	9	92297358	92325636	NOL8	17263	NOL8	1585.91	1688.18	1657.98	1719.51	1560.19	1654.79	1656.47	1654.79	0.998986	-0.0014637	Duplication		FALSE
ENSG00000188312	9	92325953	92620529	CENPP	16399	CENPP	377.427	387.528	258.451	427.036	258.328	450.189	332.836	450.189	1.35259	0.435722	Duplication		FALSE
ENSG00000229530	9	92339658	92341663	AL136097.1	23352	RP11-62C3.8	0	0	0	0	0	0	0	0			Duplication
ENSG00000106809	9	92383268	92404696	OGN	3355	OGN	0.675889	2.49083	0	0	0	1.06065	0.622708	1.06065	1.70329	0.768322	Duplication		FALSE
ENSG00000127083	9	92414245	92424461	OMD	5859	OMD	0.175771	0	0	0	0	1.00912	0	1.00912			Duplication		FALSE
ENSG00000106819	9	92456205	92482506	ASPN	3356	ASPN	0.330149	0	0	0	1.08547	0.99188	0.271367	0.99188	3.65512	1.86992	Duplication		FALSE
ENSG00000106823	9	92493554	92536655	ECM2	3357	ECM2	1.70239	0	0	2.28198	3.73233	3.14054	1.50358	3.14054	2.08871	1.06261	Duplication		FALSE
ENSG00000225551	9	92539053	92539184	AL157827.1	21661	RP11-19J3.5	0	0	0	0	0	0	0	0			Duplication
ENSG00000127080	9	92613183	92670131	IPPK	5857	IPPK	341.628	317.057	281.334	241.648	308.328	500.293	287.091	500.293	1.74262	0.801262	Duplication		FALSE
ENSG00000213669	9	92676943	92677407	AL137074.1	19276	RP11-476B13.2	0.562266	0	0	0	0	0	0	0			Duplication
ENSG00000185963	9	92711363	92764833	BICD2	15866	BICD2	867.285	752.802	826.417	871.011	762.325	1197.94	803.139	1197.94	1.49158	0.576837	Duplication		FALSE
ENSG00000187984	9	92809568	92838457	ANKRD19P	16322	ANKRD19P	1.09943	0.467607	0	0	0	1.51549	0.116902	1.51549	12.9638	3.69641	Duplication
ENSG00000226721	9	92836826	92837668	EEF1DP2	22173	EEF1DP2	6.4976	2.67866	8.18853	4.00837	6.75976	9.58656	5.40883	9.58656	1.77239	0.825696	Duplication
ENSG00000275318	9	92840955	92841688	AL136981.2	35230	RP11-526D8.11	34.8625	34.5504	26.3932	34.8523	20.508	55.8311	29.076	55.8311	1.92018	0.941242	Duplication
ENSG00000127081	9	92844182	92878038	ZNF484	5858	ZNF484	276.196	260.498	225.905	256.572	278.729	386.278	255.426	386.278	1.51229	0.596736	Duplication		FALSE
ENSG00000226668	9	92882567	92899608	AL136981.1	22155	RP11-526D8.7	3.45214	4.35978	1.20227	1.35412	2.01596	4.15554	2.23303	4.15554	1.86094	0.896032	Duplication
ENSG00000232843	9	92893698	92894505	SNX18P2	24767	SNX18P2	0.166993	0	0	0	0	0	0	0			Duplication
ENSG00000188101	9	92913156	92921560	ALOX15P2	16357	ALOX15P2	0	0	0	0	0	0	0	0			Duplication
ENSG00000127084	9	92947523	93036236	FGD3	5860	FGD3	478.926	338.26	397.527	485.374	630.804	832.66	462.991	832.66	1.79844	0.846742	Duplication		FALSE
ENSG00000157303	9	93058688	93085133	SUSD3	10019	SUSD3	327.51	195.03	322.908	289.26	451.016	867.497	314.553	867.497	2.75787	1.46355	Duplication		TRUE
ENSG00000165233	9	93096217	93113283	CARD19	11476	CARD19	127.362	130.848	127.512	136.925	158.531	218.992	138.454	218.992	1.58169	0.66147	Duplication		TRUE
ENSG00000131669	9	93121496	93134251	NINJ1	6441	NINJ1	206.231	110.019	480.807	211.609	262.34	258.168	266.194	258.168	0.96985	-0.0441663	Duplication		TRUE
ENSG00000165238	9	93184916	93320572	WNK2	11477	WNK2	0.65866	2.99316	0	0.73054	0	0	0.930924	0	0		Duplication		FALSE
ENSG00000188938	9	93431441	93453581	FAM120AOS	16561	FAM120AOS	827.857	853.757	617.979	733.715	683.886	988.362	722.334	988.362	1.36829	0.452372	Duplication		FALSE
ENSG00000048828	9	93451685	93566112	FAM120A	649	FAM120A	3903.18	3859.02	3875.24	3547.65	3568.5	5175.02	3712.6	5175.02	1.3939	0.479132	Duplication		FALSE
ENSG00000197724	9	93576584	93679587	PHF2	17175	PHF2	493.398	500.825	492.42	443.688	460.497	790.301	474.358	790.301	1.66605	0.736428	Duplication		TRUE	DNA-templated transcription
ENSG00000131668	9	93951627	93955355	BARX1	6440	BARX1	0.0761415	0	0	0	0	0	0	0			Duplication		FALSE
ENSG00000158079	9	94030794	94109856	PTPDC1	10109	PTPDC1	177.011	121.536	185.297	167.858	138.321	365.156	153.253	365.156	2.3827	1.2526	Duplication		FALSE
ENSG00000227666	9	94038030	94038345	CYCSP24	22583	CYCSP24	3.72593	1.74608	8.49868	2.72299	6.03987	8.30008	4.75191	8.30008	1.74668	0.804619	Duplication
ENSG00000175787	9	94259298	94301829	ZNF169	13841	ZNF169	136.796	99.086	198.462	154.329	151.193	246.03	150.767	246.03	1.63185	0.706512	Duplication		FALSE
ENSG00000237679	9	94287699	94288550	VDAC1P11	26848	VDAC1P11	0	0	0	0	0	0	0	0			Duplication
ENSG00000130950	9	94318196	94328644	NUTM2F	6335	NUTM2F	0.103112	0	1.23735	0	0	0	0.309337	0	0		Duplication		FALSE
ENSG00000224815	9	94338347	94338733	AL691447.1	21354	RP11-307E17.9	0	0	0	0	0	0	0	0			Duplication
ENSG00000282886	9	94347234	94347563	PTMAP12	37110	RP11-307E17.11	0.200156	0	0	0	0	0	0	0			Duplication
ENSG00000148110	9	94374569	94461042	MFSD14B	8996	MFSD14B	1316.67	1518.58	961.14	1373.25	1128.97	1943.4	1245.48	1943.4	1.56036	0.641875	Duplication		FALSE
ENSG00000278486	9	94432631	94433273	YRDCP1	36286	YRDCP1	0	0	0	0	0	0	0	0			Duplication
ENSG00000224245	9	94496275	94512879	AL358232.1	21083	RP11-533K9.3	0	0	0	0	0	0	0	0			Duplication
ENSG00000130957	9	94558720	94593824	FBP2	6337	FBP2	0.343958	0	1.18625	0	0	1.06056	0.296562	1.06056	3.57619	1.83842	Duplication		FALSE
ENSG00000165140	9	94603133	94640249	FBP1	11453	FBP1	0.558832	0	0	0	0	1.05415	0	1.05415			Duplication		FALSE
ENSG00000148120	9	94726701	95087218	AOPEP	8997	C9orf3	314.65	377.712	198.264	358.062	353.288	528.671	321.831	528.671	1.6427	0.716066	Duplication		TRUE
ENSG00000158169	9	95099054	95426796	FANCC	10123	FANCC	350.088	448.71	229.015	322.885	498.834	460.231	374.861	460.231	1.22774	0.296003	Duplication		FALSE
ENSG00000223849	9	95123521	95123868	AL354893.1	20916	RP11-80I15.1	0.359227	0	1.20588	0	0	0	0.301469	0	0		Duplication
ENSG00000251884	9	95142449	95142541	RNA5SP288	29815	RNA5SP288	0	0	0	0	0	0	0	0			Duplication
ENSG00000230221	9	95292338	95294810	AL157384.1	23647	RP11-173G21.1	0	0	0	0	0	0	0	0			Duplication
ENSG00000213761	9	95413267	95413449	MT1P1	19326	MT1P1	0.633222	1.7216	0	0	0	1.99393	0.430399	1.99393	4.63274	2.21187	Duplication
ENSG00000185920	9	95442980	95517057	PTCH1	15853	PTCH1	514.354	590.473	287.913	308.954	1019.18	798.336	551.629	798.336	1.44723	0.533299	Duplication		TRUE	DNA-templated transcription
ENSG00000227358	9	95652912	95653266	AL354861.1	22448	RP11-180I4.1	0	0	0	0	0	0	0	0			Duplication
ENSG00000182150	9	95871264	96121154	ERCC6L2	14963	ERCC6L2	916.57	1093.27	551.356	980.318	905.024	1192.96	882.492	1192.96	1.35181	0.434888	Duplication		TRUE
ENSG00000199202	9	95905005	95905141	RNA5SP289	17620	RNA5SP289	0.236057	0.784356	0	0	0	1.13675	0.196089	1.13675	5.79712	2.53534	Duplication
ENSG00000237631	9	95918136	95918704	AL161454.1	26826	RP11-72B4.2	5.88279	6.00838	2.41198	5.5566	9.38406	14.3342	5.84026	14.3342	2.45439	1.29536	Duplication
ENSG00000224546	9	96146007	96147856	EIF4BP3	21224	EIF4BP3	0.851956	0.867542	0	1.39408	1.00493	0	0.816639	0	0		Duplication
ENSG00000130948	9	96235306	96302176	HSD17B3	6334	HSD17B3	0.0669639	0	0	0	0	0	0	0			Duplication		FALSE
ENSG00000130958	9	96313444	96383711	SLC35D2	6338	SLC35D2	44.5432	31.951	75.3938	69.9629	60.0167	15.6483	59.3311	15.6483	0.263745	-1.92278	Duplication		FALSE
ENSG00000165244	9	96385941	96418370	ZNF367	11479	ZNF367	557.713	757.387	403.184	517.609	405.748	759.405	520.982	759.405	1.45764	0.543636	Duplication		FALSE
ENSG00000238251	9	96407284	96407797	AL133477.1	27093	RP11-172F4.2	1.31321	0.849291	1.22357	0	1.04377	2.00725	0.779158	2.00725	2.57618	1.36523	Duplication
ENSG00000130956	9	96450169	96491336	HABP4	6336	HABP4	213.803	197.929	343.288	207.081	210.464	418.52	239.69	418.52	1.74608	0.804123	Duplication		FALSE
ENSG00000081377	9	96490241	96619843	CDC14B	1533	CDC14B	45.8431	26.2533	59.9347	20.2894	23.5574	108.57	32.5087	108.57	3.33973	1.73973	Duplication		TRUE
ENSG00000158122	9	96639577	96655317	PRXL2C	10116	AAED1	179.017	211.096	243.042	136.616	188.936	317.5	194.922	317.5	1.62885	0.703858	Duplication		FALSE
ENSG00000233820	9	96725890	96727469	AL589843.2	25189	RP11-535M15.2	0	0	0	0	0	0	0	0			Duplication
ENSG00000081386	9	96755865	96778129	ZNF510	1534	ZNF510	381.392	360.939	354.488	364.619	356.887	566.659	359.233	566.659	1.57741	0.657561	Duplication		FALSE
ENSG00000196597	9	96816269	96875623	ZNF782	16861	ZNF782	314.753	318.403	304.992	308.892	347.912	488.445	320.05	488.445	1.52615	0.609899	Duplication		FALSE
ENSG00000196312	9	96887373	97013708	MFSD14C	16757	MFSD14C	310.075	325.085	234.256	304.64	313.058	511.829	294.26	511.829	1.73938	0.79857	Duplication		TRUE
ENSG00000269907	9	96910076	96910405	PTMAP11	33681	RP11-330M2.4	0	0	0	0	0	0	0	0			Duplication
ENSG00000227257	9	96918928	96919318	AL158827.1	22400	RP11-330M2.3	0	0	0	0	0	0	0	0			Duplication
ENSG00000188152	9	96928310	96940253	NUTM2G	16364	NUTM2G	0.333475	0.813698	0	1.38769	0.990315	0	0.797927	0	0		Duplication		FALSE
ENSG00000236745	9	96954820	96955461	YRDCP2	26433	YRDCP2	0	0	0	0	0	0	0	0			Duplication
ENSG00000136943	9	97029677	97039643	CTSV	7344	CTSV	6.54537	2.85909	12.5746	14.9935	7.14631	9.70791	9.39336	9.70791	1.03349	0.0475183	Duplication		FALSE
ENSG00000197214	9	97067749	97068628	TCEA1P1	17033	TCEA1P1	0.0669639	0	0	0	0	0	0	0			Duplication
ENSG00000228376	9	97075671	97081945	GAS2L1P2	22883	GAS2L1P2	0	0	0	0	0	0	0	0			Duplication
ENSG00000228038	9	97093694	97094638	VN1R51P	22749	VN1R51P	0.0761415	0	0	0	0	0	0	0			Duplication
ENSG00000213612	9	97121659	97122489	FAM220CP	19247	FAM220CP	0	0	0	0	0	0	0	0			Duplication
ENSG00000277103	9	97151894	97152694	AL445670.1	35838	RP11-520B13.8	0.52085	2.5723	0	0	0	0	0.643076	0	0		Duplication
ENSG00000159712	9	97156570	97221235	ANKRD18CP	10313	ANKRD18CP	0.942429	4.10854	0	1.46808	0	0	1.39415	0	0		Duplication
ENSG00000188801	9	97198303	97199511	ZNF322P1	16525	ZNF322P1	0.83111	0	0	2.83711	2.08866	5.04755	1.23144	5.04755	4.0989	2.03524	Duplication
ENSG00000254483	9	97238645	97246184	SUGT1P4	30480	RP11-23J9.6	0	0	0	0	0	0	0	0			Duplication
ENSG00000254633	9	97276566	97295759	AL512590.2	30546	RP11-23J9.7	1.57624	6.8492	0	0	0	4.17659	1.7123	4.17659	2.43917	1.28639	Duplication
ENSG00000197816	9	97307304	97378751	CCDC180	17201	CCDC180	23.6188	42.0834	9.19915	13.9352	10.3853	29.3461	18.9007	29.3461	1.55264	0.634724	Duplication		TRUE
ENSG00000228957	9	97386240	97396112	AL512590.1	23101	RP11-23J9.3	0	0	0	0	0	0	0	0			Duplication
ENSG00000196116	9	97412096	97496125	TDRD7	16694	TDRD7	632.406	598.147	416.245	664.01	687.281	1249.43	591.421	1249.43	2.11259	1.07901	Duplication		FALSE
ENSG00000136842	9	97501180	97601743	TMOD1	7306	TMOD1	377.535	392.016	112.795	481.205	147.571	719.618	283.397	719.618	2.53926	1.34441	Duplication		TRUE
ENSG00000136925	9	97600080	97633368	TSTD2	7330	TSTD2	483.617	512.211	322.262	451.017	438.213	825.698	430.926	825.698	1.9161	0.938175	Duplication		FALSE
ENSG00000136937	9	97633668	97673748	NCBP1	7339	NCBP1	1646.18	1928.69	1292.63	1606.51	1267.51	2171.98	1523.83	2171.98	1.42534	0.511306	Duplication		FALSE
ENSG00000136936	9	97674909	97697357	XPA	7338	XPA	226.462	230.87	154.882	202.523	242.159	317.85	207.609	317.85	1.53101	0.614481	Duplication		TRUE	DNA repair/neurodegeneration
ENSG00000214417	9	97698922	97700734	KRT18P13	19588	KRT18P13	0.0669639	0	0	0	0	0	0	0			Duplication
ENSG00000178919	9	97853226	97856717	FOXE1	14404	FOXE1	0.152283	0	0	0	0	0	0	0			Duplication		FALSE
ENSG00000136932	9	97904489	97922570	TRMO	7335	TRMO	177.577	212.742	99.8	193.623	159.259	286.048	166.356	286.048	1.71949	0.781984	Duplication		FALSE
ENSG00000136929	9	97926791	97944856	HEMGN	7332	HEMGN	0.630578	0.842483	0	1.48973	0	0	0.583054	0	0		Duplication		FALSE
ENSG00000136938	9	97983341	98015943	ANP32B	7340	ANP32B	3779.85	3853.26	4316.42	3530.53	3029.28	5253.86	3682.37	5253.86	1.42676	0.512742	Duplication		FALSE
ENSG00000095380	9	98056732	98083077	NANS	2018	NANS	653.15	818.885	623.828	812.977	593.886	857.991	712.394	857.991	1.20438	0.268287	Duplication		FALSE
ENSG00000106785	9	98069275	98119222	TRIM14	3350	TRIM14	1395.97	876.976	943.122	1582.94	1457.94	1854.29	1215.24	1854.29	1.52586	0.609623	Duplication		TRUE	DNA-templated transcription, Protein ubiquitination
ENSG00000106789	9	98120975	98192637	CORO2A	3351	CORO2A	46.8843	3.42651	30.2876	4.20985	5.0205	127.774	10.7361	127.774	11.9013	3.57305	Duplication		FALSE
ENSG00000095383	9	98199011	98255649	TBC1D2	2019	TBC1D2	17.6116	9.35185	12.7039	7.11225	13.3466	16.3303	10.6287	16.3303	1.53644	0.61959	Duplication		TRUE	Regulation GTPase activity
ENSG00000224001	9	98234709	98235567	AL360081.1	20987	RP11-270F18.2	0	0	0	0	0	0	0	0			Duplication
ENSG00000136928	9	98288109	98708935	GABBR2	7331	GABBR2	8.43208	0	3.85015	0	3.4328	1.18732	1.82074	1.18732	0.65211	-0.616812	Duplication		FALSE
ENSG00000229897	9	98606833	98608133	SEPTIN7P7	23505	SEPT7P7	0	0	0	0	0	0	0	0			Duplication
ENSG00000165138	9	98731329	98796965	ANKS6	11452	ANKS6	75.186	109.644	166.828	33.226	8.7015	14.5882	79.5998	14.5882	0.18327	-2.44796	Duplication		FALSE
ENSG00000119514	9	98807670	98850081	GALNT12	4894	GALNT12	27.6492	48.7831	67.6562	18.1944	1.73939	1.80085	34.0933	1.80085	0.0528212	-4.24274	Duplication		FALSE
ENSG00000229338	9	98890590	98891937	AL136084.1	23273	RP11-92C4.4	0	0	0	0	0	0	0	0			Duplication
ENSG00000204291	9	98943179	99070792	COL15A1	17991	COL15A1	1.42095	0	2.42531	0	1.96075	2.10458	1.09651	2.10458	1.91934	0.940609	Duplication		FALSE
ENSG00000106799	9	99104038	99154192	TGFBR1	3352	TGFBR1	646.967	456.702	843.501	662.756	652.844	1009.97	653.951	1009.97	1.54441	0.627057	Duplication		FALSE
ENSG00000252942	9	99145840	99145966	RNA5SP290	29923	RNA5SP290	0	0	0	0	0	0	0	0			Duplication
ENSG00000119523	9	99216425	99221942	ALG2	4896	ALG2	645.69	803.086	576.621	657.411	601.803	784.316	659.73	784.316	1.18884	0.249558	Duplication		FALSE
ENSG00000106803	9	99222064	99230615	SEC61B	3353	SEC61B	1810.17	2318.97	1124.99	1722	1555.45	1968.04	1680.35	1968.04	1.1712	0.227992	Duplication		TRUE
ENSG00000255815	9	99305176	99306611	KRT8P11	31032	KRT8P11	3.81593	1.76309	8.32333	0	3.93601	0	3.50561	0	0		Duplication
ENSG00000119508	9	99821855	99866891	NR4A3	4892	NR4A3	183.427	32.4295	386.902	261.551	542.075	194.162	305.74	194.162	0.635055	-0.655046	Duplication		FALSE
ENSG00000136874	9	99906654	99974534	STX17	7318	STX17	660.818	603.526	520.075	731.905	865.814	952.103	680.33	952.103	1.39947	0.484883	Duplication		TRUE
ENSG00000023318	9	99979185	100099000	ERP44	426	ERP44	1630.74	1955.55	1166.19	1615.31	1304.48	2024.21	1510.38	2024.21	1.3402	0.422445	Duplication		FALSE
ENSG00000234709	9	99998301	99999069	UPF3AP3	25566	UPF3AP3	32.7843	26.8208	31.2637	42.7275	27.4231	45.6982	32.0588	45.6982	1.42545	0.511419	Duplication
ENSG00000119509	9	100099243	100302175	INVS	4893	INVS	632.726	559.255	478.917	687.22	530.481	893.58	563.968	893.58	1.58445	0.663983	Duplication		TRUE
ENSG00000238172	9	100116755	100117651	RPS2P35	27059	RPS2P35	0.173047	0	0	0	1.00856	0	0.252139	0	0		Duplication
ENSG00000270995	9	100120435	100120900	AL137072.1	34097	RP11-29B11.5	0	0	0	0	0	0	0	0			Duplication
ENSG00000231697	9	100175178	100176054	NANOGP5	24266	NANOGP5	47.8075	57.043	41.8937	55.5627	42.7737	71.109	49.3183	71.109	1.44184	0.527911	Duplication
ENSG00000136891	9	100302077	100352942	TEX10	7325	TEX10	943.307	938.27	830.049	946.22	847.96	1315.43	890.624	1315.43	1.47697	0.562642	Duplication		FALSE
ENSG00000066697	9	100427156	100451711	MSANTD3	981	MSANTD3	171.858	147.821	170.943	173.439	129.077	308.537	155.32	308.537	1.98645	0.990196	Duplication		FALSE
ENSG00000251349	9	100442271	100577636	MSANTD3-TMEFF1	29661	MSANTD3-TMEFF1	14.2019	15.5758	16.5072	24.3459	12.1225	19.1747	17.1378	19.1747	1.11885	0.162021	Duplication
ENSG00000241697	9	100473149	100577636	TMEFF1	27749	TMEFF1	0.969683	0	2.75555	0	0	0	0.688887	0	0		Duplication		FALSE
ENSG00000170681	9	100578079	100588389	CAVIN4	12794	MURC	2.07578	5.02118	3.78211	0	3.12083	0	2.98103	0	0		Duplication		FALSE
ENSG00000237999	9	100731240	100732355	ACTG1P19	26981	ACTG1P19	0	0	0	0	0	0	0	0			Duplication
ENSG00000230161	9	100912320	100912741	AL162395.1	23615	RP11-62L10.1	0	0	0	0	0	0	0	0			Duplication
ENSG00000229541	9	100975668	100976682	GAPDHP26	23356	GAPDHP26	0	0	0	0	0	0	0	0			Duplication
ENSG00000238143	9	101125436	101125921	AL161631.1	27046	RP11-70K10.2	0	0	0	0	0	0	0	0			Duplication
ENSG00000227411	9	101334084	101339347	ACNATP	22474	BAATP1	0	0	0	0	0	0	0	0			Duplication
ENSG00000236763	9	101356466	101356844	TRMT112P4	26440	TRMT112P4	0	0	0	0	0	0	0	0			Duplication
ENSG00000230328	9	101358932	101361242	AL359893.1	23701	RP11-35N6.6	0	0	0	0	0	0	0	0			Duplication
ENSG00000136881	9	101360417	101383519	BAAT	7322	BAAT	0.673126	0	0	0	4.19776	0	1.04944	0	0		Duplication		FALSE
ENSG00000234502	9	101375344	101376603	FYTTD1P1	25486	FYTTD1P1	0.327258	0	0	0	0	2.02461	0	2.02461			Duplication
ENSG00000136897	9	101387633	101398618	MRPL50	7327	MRPL50	469.298	475.129	448.448	451.346	396.528	640.345	442.863	640.345	1.44592	0.531989	Duplication		TRUE
ENSG00000136870	9	101398873	101410660	ZNF189	7316	ZNF189	443.355	456.198	414.276	407.031	414.726	709.059	423.058	709.059	1.67604	0.745052	Duplication		TRUE	DNA-templated transcription
ENSG00000136872	9	101420560	101449664	ALDOB	7317	ALDOB	0.492822	0	0	0	0	0	0	0			Duplication		FALSE
ENSG00000270982	9	101449801	101449933	AL353621.2	34088	RP11-490D19.11	0	0	0	0	0	0	0	0			Duplication
ENSG00000165152	9	101473170	101533537	TMEM246	11454	TMEM246	0.344853	0.980795	0	1.36619	0	0	0.586746	0	0		Duplication		TRUE
ENSG00000233055	9	101501643	101501885	AL353621.1	24864	RP11-490D19.8	0	0	0	0	0	0	0	0			Duplication
ENSG00000155827	9	101533853	101563344	RNF20	9839	RNF20	973.813	904.598	1033.03	1230.6	762.066	1267.44	982.573	1267.44	1.28992	0.367277	Duplication		FALSE
ENSG00000198785	9	101569353	101738580	GRIN3A	17511	GRIN3A	0.360588	0	0	1.39953	0	0	0.349882	0	0		Duplication		TRUE	Synaptic vesicles/transmission
ENSG00000188386	9	101591604	101595021	PPP3R2	16420	PPP3R2	0.0669639	0	0	0	0	0	0	0			Duplication		FALSE
ENSG00000230302	9	101793454	101793756	MTND3P4	23689	MTND3P4	0	0	0	0	0	0	0	0			Duplication
ENSG00000230418	9	102055252	102055741	ARL2BPP7	23744	ARL2BPP7	0	0	0	0	0	0	0	0			Duplication
ENSG00000235901	9	102515204	102518308	AL442644.1	26077	RP11-342F21.1	0	0	0	0	0	0	0	0			Duplication
ENSG00000232242	9	102611162	102612155	ZYG11AP1	24499	ZYG11AP1	0.0870372	0	0	0	0	1.04445	0	1.04445			Duplication
ENSG00000234269	9	102922574	102923244	AL365396.1	25385	RP11-338N12.1	0	0	0	0	0	0	0	0			Duplication
ENSG00000155833	9	102995311	103018488	CYLC2	9840	CYLC2	0.0890785	0	0	0	0	0	0	0			Duplication		FALSE
ENSG00000229830	9	103065416	103065598	AL589823.1	23478	RP11-341A22.1	0	0	0	0	0	0	0	0			Duplication
ENSG00000253031	9	103689473	103689577	RNA5SP291	29934	RNA5SP291	0	0	0	0	0	0	0	0			Duplication
ENSG00000136824	9	104094260	104141419	SMC2	7298	SMC2	3122.61	3270.56	2874.11	3013.91	2475.23	4289.35	2908.45	4289.35	1.47479	0.560507	Duplication		FALSE
ENSG00000242111	9	104270228	104286955	TOPORSLP	27857	TOPORSLP1	0	0	0	0	0	0	0	0			Duplication
ENSG00000203396	9	104328320	104329396	AL512646.1	17814	RP11-217O12.1	0.435186	0	0	0	0	5.22223	0	5.22223			Duplication
ENSG00000186881	9	104504263	104505222	OR13F1	16084	OR13F1	0	0	0	0	0	0	0	0			Duplication		FALSE
ENSG00000148136	9	104526253	104527209	OR13C4	8998	OR13C4	0.810324	0	0	0	0	7.1564	0	7.1564			Duplication		FALSE
ENSG00000186943	9	104569168	104570130	OR13C8	16099	OR13C8	0	0	0	0	0	0	0	0			Duplication		FALSE
ENSG00000237443	9	104590044	104590950	OR13D2P	26742	OR13D2P	0	0	0	0	0	0	0	0			Duplication
ENSG00000277556	9	104598457	104599413	OR13C5	35979	OR13C5	0.435186	0	0	0	0	5.22223	0	5.22223			Duplication		FALSE
ENSG00000276119	9	104604671	104605627	OR13C2	35511	OR13C2	0.261524	0	0	0	0	2.06096	0	2.06096			Duplication		FALSE
ENSG00000136839	9	104617248	104618204	OR13C9	7304	OR13C9	0	0	0	0	0	0	0	0			Duplication		FALSE
ENSG00000273423	9	104629754	104631017	OR13I1P	34619	OR13I1P	0.132864	0.851389	0	0	0	0	0.212847	0	0		Duplication
ENSG00000235248	9	104655363	104659055	OR13C1P	25804	OR13C1P	0	0	0	0	0	0	0	0			Duplication
ENSG00000179055	9	104694379	104695485	OR13D1	14437	OR13D1	0	0	0	0	0	0	0	0			Duplication		FALSE
ENSG00000188712	9	104722335	104723271	OR13D3P	16499	OR13D3P	0	0	0	0	0	0	0	0			Duplication
ENSG00000136783	9	104747683	104760120	NIPSNAP3A	7290	NIPSNAP3A	287.111	226.833	309.644	228.873	276.473	435.129	260.456	435.129	1.67064	0.740403	Duplication		FALSE
ENSG00000165028	9	104764129	104777764	NIPSNAP3B	11424	NIPSNAP3B	42.0122	21.7592	67.655	31.1443	48.7509	74.5824	42.3274	74.5824	1.76204	0.817245	Duplication		FALSE
ENSG00000165029	9	104781006	104928155	ABCA1	11425	ABCA1	30.3669	10.1717	139.606	67.9197	19.8822	21.8618	59.395	21.8618	0.368075	-1.44193	Duplication		TRUE
ENSG00000070214	9	105244622	105439171	SLC44A1	1102	SLC44A1	1355.11	3392.04	1082.39	775.662	1499.24	2655.01	1687.33	2655.01	1.5735	0.653975	Duplication		TRUE
ENSG00000106701	9	105447796	105552433	FSD1L	3343	FSD1L	1298.81	1191.58	1153.24	860.445	1482.73	2213.77	1172	2213.77	1.88889	0.917538	Duplication		TRUE
ENSG00000229419	9	105520128	105526359	RALGAPA1P1	23312	RALGAPA1P1	371.424	381.958	387.719	250.432	457.942	602.313	369.513	602.313	1.63002	0.704889	Duplication
ENSG00000106692	9	105558130	105641118	FKTN	3342	FKTN	664.95	762.564	589.789	566.587	505.71	818.428	606.163	818.428	1.35018	0.43315	Duplication		TRUE
ENSG00000186051	9	105662457	105663124	TAL2	15887	TAL2	2.74923	1.72459	0	6.73665	0.990188	5.28744	2.36286	5.28744	2.23773	1.16204	Duplication		FALSE
ENSG00000095209	9	105694541	105776629	TMEM38B	2012	TMEM38B	222.443	185.533	167.267	237.748	192.471	364.971	195.755	364.971	1.86443	0.898733	Duplication		FALSE
ENSG00000228366	9	105710290	105710781	AL592437.1	22878	RP11-18B3.3	0	0	0	0	0	0	0	0			Duplication
ENSG00000232486	9	105758164	105760755	AL592437.2	24601	RP11-18B3.2	28.9216	28.8347	27.298	26.0521	31.8058	45.8406	28.4976	45.8406	1.60858	0.685784	Duplication
ENSG00000228948	9	105849710	105851425	SLC25A6P5	23096	SLC25A6P5	1.88992	2.72866	1.174	2.71925	1.21121	2.02738	1.95828	2.02738	1.03528	0.0500249	Duplication
ENSG00000228143	9	106722350	106722930	AL512649.1	22793	RP11-308N19.5	0	0	0	0	0	0	0	0			Duplication
ENSG00000212276	9	106843749	106843866	RNA5SP292	18860	RNA5SP292	0	0	0	0	0	0	0	0			Duplication
ENSG00000148143	9	106863166	107013634	ZNF462	8999	ZNF462	73.1668	14.9978	1.6185	17.5078	11.2185	4.72014	11.3357	4.72014	0.416398	-1.26397	Duplication		TRUE	DNA binding
ENSG00000231562	9	106978776	106979554	AL512593.1	24220	RP11-508N12.3	0	0	0	0	0	0	0	0			Duplication
ENSG00000223615	9	107115784	107115954	AL807761.1	20820	RP11-196I18.2	0	0	0	0	0	0	0	0			Duplication
ENSG00000225531	9	107116829	107117557	AL807761.2	21654	RP11-196I18.3	0.0709746	0.851695	0	0	0	0	0.212924	0	0		Duplication
ENSG00000226535	9	107169569	107171148	AL445487.1	22093	RP11-417L14.1	0.699588	0	0	1.42377	0	6.22985	0.355942	6.22985	17.5024	4.12948	Duplication
ENSG00000119318	9	107283137	107332192	RAD23B	4870	RAD23B	3682.85	3597.8	4018.01	3449.98	3241.42	5724.72	3576.8	5724.72	1.60052	0.678536	Duplication		FALSE
ENSG00000213558	9	107458038	107458306	HMGN2P32	19222	HMGN2P32	0.0844479	0	0	0	1.01337	0	0.253344	0	0		Duplication
ENSG00000136826	9	107484852	107490482	KLF4	7299	KLF4	2.63377	0	2.81151	0	2.26355	7.41302	1.26877	7.41302	5.8427	2.54663	Duplication		FALSE
ENSG00000236005	9	107534390	107535162	AL389915.1	26127	RP11-438P9.1	0	0	0	0	0	0	0	0			Duplication
ENSG00000227350	9	107543151	107543616	PPIAP88	22444	RP11-438P9.2	0	0	0	0	0	0	0	0			Duplication
ENSG00000231293	9	107834509	107834829	RPL36AP6	24103	RPL36AP6	0	0	0	0	0	0	0	0			Duplication
ENSG00000233727	9	107853783	107854258	AL162389.1	25156	RP11-380I20.2	0	0	0	0	0	0	0	0			Duplication
ENSG00000222459	9	107918866	107918978	RNA5SP293	20654	RNA5SP293	0	0	0	0	0	0	0	0			Duplication
ENSG00000236783	9	107963703	107964045	RPS15AP27	26451	RPS15AP27	0	0	0	0	0	0	0	0			Duplication
ENSG00000213557	9	108040213	108040592	AC068050.1	19221	RP11-240E2.2	1.43893	0	0	0	0	0	0	0			Duplication
ENSG00000237360	9	108097432	108097851	CHCHD4P2	26712	CHCHD4P2	0	0	0	0	0	0	0	0			Duplication
ENSG00000169253	9	108626833	108627150	AL669983.1	12476	RP11-220D10.1	0.17502	0	0	0	1.01853	0	0.254633	0	0		Duplication
ENSG00000231810	9	108821697	108822004	RPL36AP35	24311	RPL36AP35	0	0	0	0	0	0	0	0			Duplication
ENSG00000213556	9	108836333	108836597	AL359692.1	19220	RP11-3J11.1	0	0	0	0	0	0	0	0			Duplication
ENSG00000148156	9	108854588	108855986	ACTL7B	9002	ACTL7B	0.694664	0	0	1.33715	0	1.06303	0.334287	1.06303	3.17999	1.66902	Duplication		FALSE
ENSG00000187003	9	108862266	108863756	ACTL7A	16112	ACTL7A	0.157483	0	0	0	0	0	0	0			Duplication		FALSE
ENSG00000070061	9	108867517	108934124	ELP1	1095	IKBKAP	1072.64	1060.6	824.243	1435.56	866.149	1372.59	1046.64	1372.59	1.31142	0.391133	Duplication		FALSE
ENSG00000119328	9	108934400	108950744	ABITRAM	4873	FAM206A	160.848	159.649	205.781	187.617	124.149	213.34	169.299	213.34	1.26014	0.33358	Duplication		FALSE
ENSG00000119326	9	108942569	109013522	CTNNAL1	4872	CTNNAL1	814.58	929.051	817.489	828.864	739.876	1038.32	828.82	1038.32	1.25277	0.32512	Duplication		TRUE
ENSG00000106771	9	109015135	109119947	TMEM245	3347	TMEM245	1436.22	1498.99	1563.22	1299.51	1304.65	2065.8	1416.59	2065.8	1.45829	0.544276	Duplication		TRUE
ENSG00000260230	9	109130293	109167295	FRRS1L	32208	FRRS1L	9.58199	13.1596	14.9466	10.1924	4.19833	7.11458	10.6242	7.11458	0.669657	-0.578507	Duplication		FALSE
ENSG00000095203	9	109171975	109320964	EPB41L4B	2011	EPB41L4B	17.4846	8.53034	11.4708	21.0365	10.9938	12.3177	13.0078	12.3177	0.946946	-0.0786453	Duplication		FALSE
ENSG00000237124	9	109300186	109301172	MTND2P11	26598	MTND2P11	0	0	0	0	0	0	0	0			Duplication
ENSG00000070159	9	109375466	109498313	PTPN3	1098	PTPN3	31.4854	1.74932	22.73	51.6344	9.15672	26.8715	21.3176	26.8715	1.26053	0.334031	Duplication		FALSE
ENSG00000213539	9	109532830	109534332	YBX1P6	19211	YBX1P6	0	0	0	0	0	0	0	0			Duplication
ENSG00000157654	9	109640788	110172512	PALM2-AKAP2	10062	PALM2-AKAP2	6.90574	0	17.6214	21.5129	0	0	9.78359	0	0		Duplication		TRUE
ENSG00000228053	9	110024881	110025358	AL158823.1	22759	RP11-151F5.2	0.353436	0	0	1.41107	0	0	0.352767	0	0		Duplication
ENSG00000188959	9	110190048	110208189	C9orf152	16563	C9orf152	0.356547	0	1.21465	0	0	1.05152	0.303663	1.05152	3.46279	1.79193	Duplication		FALSE
ENSG00000136810	9	110243810	110256507	TXN	7293	TXN	2631.01	1999.49	3593	2681.27	2554.46	3657.51	2707.05	3657.51	1.3511	0.434138	Duplication		TRUE
ENSG00000204193	9	110303521	110337884	TXNDC8	17965	TXNDC8	0.151774	0	0	0	0	0	0	0			Duplication		FALSE
ENSG00000165124	9	110365248	110579880	SVEP1	11449	SVEP1	0.62355	0	0	0	0	0	0	0			Duplication		TRUE
ENSG00000030304	9	110668779	110806558	MUSK	484	MUSK	0.255005	0	0	0	0	0	0	0			Duplication		TRUE
ENSG00000223918	9	110727456	110727679	AL513328.1	20948	RP13-461N9.2	0.123785	0	0	0	0	0	0	0			Duplication
ENSG00000198121	9	110873263	111038458	LPAR1	17304	LPAR1	42.5972	10.4033	1.45387	0	3.42214	89.381	3.81982	89.381	23.3993	4.54839	Duplication		TRUE
ENSG00000171133	9	111327483	111330183	OR2K2	12897	OR2K2	0.443599	0.856	1.21333	0	0	0	0.517332	0	0		Duplication		FALSE
ENSG00000136813	9	111360692	111484745	ECPAS	7295	KIAA0368	3280.61	3021.8	3250.96	3260.73	3176.69	4345.36	3177.55	4345.36	1.36752	0.451564	Duplication		TRUE
ENSG00000223238	9	111411644	111411742	RNA5SP294	20695	RNA5SP294	0.32119	0.851695	0	0	0	2.08889	0.212924	2.08889	9.81051	3.29433	Duplication
ENSG00000173258	9	111525159	111577844	ZNF483	13380	ZNF483	17.4824	18.6444	18.0432	16.3798	9.25442	21.1276	15.5805	21.1276	1.35603	0.43939	Duplication		TRUE	DNA-templated transcription
ENSG00000106853	9	111549722	111599893	PTGR1	3360	PTGR1	142.794	132.712	103.324	243.826	121.881	93.8946	150.436	93.8946	0.62415	-0.680035	Duplication		FALSE
ENSG00000204173	9	111602831	111631289	LRRC37A5P	17956	LRRC37A5P	0.0669639	0	0	0	0	0	0	0			Duplication
ENSG00000059769	9	111631334	111654351	DNAJC25	803	DNAJC25	196.171	173.158	237.067	221.7	254.399	265.106	221.581	265.106	1.19643	0.258737	Duplication		FALSE
ENSG00000244115	9	111631386	111670229	DNAJC25-GNG10	28396	DNAJC25-GNG10	64.4558	43.9235	65.817	57.0857	64.068	103.181	57.7235	103.181	1.78751	0.837947	Duplication
ENSG00000242616	9	111661605	111670226	GNG10	28008	GNG10	234.799	258.282	141.67	189.884	160.998	352.238	187.708	352.238	1.87652	0.908056	Duplication		TRUE
ENSG00000165181	9	111686173	111795008	SHOC1	11462	C9orf84	0.206285	0	0	1.41096	0	0	0.35274	0	0		Duplication		TRUE
ENSG00000224067	9	111802980	111803435	AL354877.1	21016	RP11-430K21.2	0.934736	1.78268	1.18737	1.35597	1.99419	0	1.58005	0	0		Duplication
ENSG00000148154	9	111896814	111935369	UGCG	9001	UGCG	1935.96	1254.37	3053.91	1927.67	1558.49	2249.64	1948.61	2249.64	1.15449	0.207253	Duplication		TRUE
ENSG00000106868	9	112040785	112175408	SUSD1	3361	SUSD1	283.406	386.339	256.273	287.586	235.211	303.046	291.352	303.046	1.04014	0.0567717	Duplication		TRUE
ENSG00000225513	9	112173522	112173971	AL158824.1	21647	RP11-165N19.2	7.29151	7.87671	3.55992	6.77353	9.0838	5.2061	6.82349	5.2061	0.762968	-0.390305	Duplication
ENSG00000119314	9	112217716	112333667	PTBP3	4869	PTBP3	5591.12	5336.04	4435.9	5810.65	5486.82	6782.88	5267.35	6782.88	1.28772	0.36482	Duplication		FALSE
ENSG00000199525	9	112252258	112252378	RNA5SP295	17642	RNA5SP295	0	0	0	0	0	0	0	0			Duplication
ENSG00000230081	9	112280978	112281335	HSPE1P28	23584	HSPE1P28	3.27946	0.85872	0	4.14441	4.95386	4.0846	2.48925	4.0846	1.6409	0.714485	Duplication
ENSG00000213529	9	112362714	112363116	AL359073.1	19206	RP11-432F4.2	0	0	0	0	0	0	0	0			Duplication
ENSG00000119471	9	112380080	112472405	HSDL2	4890	HSDL2	947.874	755.652	808.234	1126.45	619.201	1176.6	827.385	1176.6	1.42207	0.507992	Duplication		FALSE
ENSG00000165185	9	112486847	112669397	KIAA1958	11464	KIAA1958	462.69	419.276	518.313	530.632	506.727	562.037	493.737	562.037	1.13833	0.186923	Duplication		TRUE
ENSG00000250068	9	112581779	112582590	AL445187.1	29232	RP11-576C12.1	0	0	0	0	0	0	0	0			Duplication
ENSG00000148153	9	112683926	112718149	INIP	9000	INIP	678.259	721.422	566.744	671.879	606.17	860.209	641.554	860.209	1.34082	0.423117	Duplication		FALSE
ENSG00000148158	9	112750760	112881671	SNX30	9003	SNX30	259.726	298.385	146.823	324.901	170.074	379.745	235.046	379.745	1.61562	0.692087	Duplication		TRUE
ENSG00000119457	9	112878920	112890876	SLC46A2	4889	SLC46A2	0	0	0	0	0	0	0	0			Duplication		FALSE
ENSG00000228623	9	112957722	113012227	ZNF883	22970	ZNF883	1.72539	0	0	0	0	0	0	0			Duplication		TRUE
ENSG00000237906	9	112959134	112962261	MUPP	26942	MUPP	0	0	0	0	0	0	0	0			Duplication
ENSG00000136866	9	113038380	113056759	ZFP37	7312	ZFP37	68.0758	117.555	77.2379	47.1409	48.203	142.532	72.5341	142.532	1.96504	0.974558	Duplication		FALSE
ENSG00000136867	9	113150976	113164140	SLC31A2	7313	SLC31A2	15.8121	24.1581	8.37767	16.8746	24.524	20.6622	18.4836	20.6622	1.11787	0.160749	Duplication		FALSE
ENSG00000119321	9	113161006	113221318	FKBP15	4871	FKBP15	1515.58	1292.25	1188.37	1860.79	1660.87	2394.76	1500.57	2394.76	1.5959	0.67437	Duplication		FALSE
ENSG00000136868	9	113221544	113264492	SLC31A1	7314	SLC31A1	780.648	835.728	950.638	887.226	704.369	978.188	844.49	978.188	1.15832	0.212031	Duplication		FALSE
ENSG00000176386	9	113255835	113275572	CDC26	13949	CDC26	297.528	325.06	262.111	269.012	284.676	392.002	285.215	392.002	1.37441	0.458812	Duplication		FALSE
ENSG00000136875	9	113275343	113292905	PRPF4	7319	PRPF4	812.718	796.572	710.841	702.435	715.269	925.804	731.279	925.804	1.26601	0.340284	Duplication		FALSE
ENSG00000165188	9	113297093	113303376	RNF183	11466	RNF183	3.08558	0.528922	7.13245	7.39296	9.13937	0	6.04843	0	0		Duplication		FALSE
ENSG00000148225	9	113313222	113340298	WDR31	9012	WDR31	59.2473	47.4313	34.2471	56.3886	66.0383	81.6155	51.0263	81.6155	1.59948	0.677602	Duplication		FALSE
ENSG00000119411	9	113349541	113371233	BSPRY	4884	BSPRY	88.1157	55.7015	22.1616	86.0418	298.509	114.288	115.603	114.288	0.988623	-0.0165079	Duplication		FALSE
ENSG00000119431	9	113373419	113376999	HDHD3	4887	HDHD3	183.318	155.171	147.718	181.799	174.746	253.001	164.859	253.001	1.53465	0.617912	Duplication		FALSE
ENSG00000148218	9	113386312	113401290	ALAD	9010	ALAD	362.728	331.171	307.657	407.859	387.442	559.518	358.532	559.518	1.56058	0.642083	Duplication		FALSE
ENSG00000148229	9	113407235	113410675	POLE3	9013	POLE3	998.243	1218.69	686.269	1039.51	615.728	1148.49	890.05	1148.49	1.29037	0.367782	Duplication		FALSE
ENSG00000157653	9	113410054	113429684	C9orf43	10061	C9orf43	23.6619	27.8291	13.0445	25.9153	4.0301	42.2928	17.7048	42.2928	2.38878	1.25628	Duplication		FALSE
ENSG00000138835	9	113444731	113597743	RGS3	7716	RGS3	756.595	383.657	1085.09	476.788	632.195	1130.03	644.433	1130.03	1.75353	0.81026	Duplication		FALSE
ENSG00000214669	9	113758994	113759419	AL157702.1	19656	RP11-18B16.1	0	0	0	0	0	0	0	0			Duplication
ENSG00000232905	9	113850687	113851632	AL162393.1	24796	RP11-534I8.1	0	0	0	0	0	0	0	0			Duplication
ENSG00000157657	9	113876282	114056591	ZNF618	10063	ZNF618	0.439356	0	0	0.438321	0	0	0.10958	0	0		Duplication		TRUE	DNA-templated transcription
ENSG00000106927	9	114060127	114078328	AMBP	3362	AMBP	9.00788	0	0.800249	3.69801	0	89.5697	1.12456	89.5697	79.6484	6.31557	Duplication		FALSE
ENSG00000136883	9	114086126	114099291	KIF12	7323	KIF12	0	0	0	0	0	0	0	0			Duplication		FALSE
ENSG00000196739	9	114155537	114312511	COL27A1	16900	COL27A1	22.19	3.38388	3.05442	5.80323	0.895957	32.4408	3.28437	32.4408	9.87733	3.30412	Duplication		TRUE
ENSG00000229314	9	114323056	114326475	ORM1	23265	ORM1	0.117749	0	0	1.41299	0	0	0.353247	0	0		Duplication		FALSE
ENSG00000228278	9	114329869	114333256	ORM2	22844	ORM2	0	0	0	0	0	0	0	0			Duplication		FALSE
ENSG00000106948	9	114334156	114394405	AKNA	3363	AKNA	4146.38	3472.71	3834.15	4548.78	3792.28	4694.79	3911.98	4694.79	1.20011	0.263162	Duplication		FALSE
ENSG00000095397	9	114402080	114505473	WHRN	2020	WHRN	13.4019	10.592	33.7301	1.60114	36.1144	7.09763	20.5094	7.09763	0.346067	-1.53088	Duplication		TRUE
ENSG00000271214	9	114491564	114491741	AL138895.2	34204	RP11-9M16.3	0	0	0	0	0	0	0	0			Duplication
ENSG00000235797	9	114572901	114573371	AL160275.2	26042	RP11-402G3.6	0	0	0	0	0	0	0	0			Duplication
ENSG00000136888	9	114587769	114598879	ATP6V1G1	7324	ATP6V1G1	391.945	326.747	479.545	400.965	386.843	464.046	398.525	464.046	1.16441	0.219597	Duplication		TRUE	Synaptic vesicles/transmission
ENSG00000157693	9	114611206	114646422	TMEM268	10065	TMEM268	702.132	529.248	859.537	889.193	976.507	633.784	813.621	633.784	0.778967	-0.360366	Duplication		FALSE
ENSG00000230054	9	114656304	114662374	TEX53	23573	RP11-402G3.5	0	0	0	0	0	0	0	0			Duplication		FALSE
ENSG00000230601	9	114666434	114682066	TEX48	23823	RP11-402G3.3	0	0	0	0	0	0	0	0			Duplication		FALSE
ENSG00000230284	9	114695922	114696315	AL160275.1	23682	RP11-402G3.4	0	0	0	0	0	0	0	0			Duplication
ENSG00000274919	9	114774737	114775120	AL390240.1	35091	RP11-428F18.2	0	0	0	0	0	0	0	0			Duplication
ENSG00000181634	9	114784652	114806039	TNFSF15	14869	TNFSF15	20.864	29.2591	13.9367	10.614	11.5254	70.1095	16.3338	70.1095	4.2923	2.10175	Duplication		FALSE
ENSG00000229817	9	114845594	114848585	AL133412.1	23470	RP11-78H18.2	0.0618923	0	0	0	0	0	0	0			Duplication
ENSG00000173077	9	114850968	115402644	2020-12-01	13340	2020-12-01	19.7414	1.6208	3.01319	0	3.26246	14.1209	1.97411	14.1209	7.15301	2.83855	Duplication
ENSG00000106952	9	114893343	114930595	TNFSF8	3364	TNFSF8	2.194	2.46542	1.17093	8.59221	3.95032	0	4.04472	0	0		Duplication		FALSE
ENSG00000041982	9	115019575	115118257	TNC	578	TNC	15.6909	6.40904	6.52142	5.13131	11.2609	1.2814	7.33066	1.2814	0.174801	-2.51622	Duplication		TRUE
ENSG00000182752	9	116153791	116402321	PAPPA	15099	PAPPA	1.18148	0	0	1.41942	0	1.04246	0.354856	1.04246	2.93771	1.55469	Duplication		TRUE
ENSG00000148219	9	116425225	117415070	ASTN2	9011	ASTN2	2421.71	2506.66	2197.56	2182.88	2296.08	3106.76	2295.8	3106.76	1.35324	0.436415	Duplication		TRUE
ENSG00000119401	9	116687302	116701300	TRIM32	4880	TRIM32	376.179	251.451	414.476	329.102	329.316	596.662	331.086	596.662	1.80214	0.849708	Duplication		FALSE
ENSG00000230734	9	117180628	117181095	RPL10P3	23877	RPL10P3	2.65321	1.74962	3.55099	8.12749	1.00996	1.04093	3.60952	1.04093	0.288384	-1.79394	Duplication
ENSG00000235133	9	117685254	117685588	RPL35AP22	25749	RPL35AP22	0	0	0	0	0	0	0	0			Duplication
ENSG00000136869	9	117704175	117724735	TLR4	7315	TLR4	36.8135	74.0061	14.9583	62.9935	44.3044	42.7664	49.0656	42.7664	0.871617	-0.198234	Duplication		TRUE	Inflammation
ENSG00000234782	9	118082869	118083382	TPT1P9	25597	TPT1P9	1.2417	0.861301	0	1.37122	1.03036	2.04259	0.815719	2.04259	2.50404	1.32425	Duplication
ENSG00000231166	9	118763867	118764345	TUBB4BP6	24053	TUBB4BP6	0	0	0	0	0	0	0	0			Duplication
ENSG00000078725	9	119153458	119369435	BRINP1	1433	BRINP1	0	0	0	0	0	0	0	0			Duplication		TRUE
ENSG00000136861	9	120388869	120580170	CDK5RAP2	7311	CDK5RAP2	2090.51	2103.54	2310.07	1979.53	2107.01	3004.06	2125.04	3004.06	1.41365	0.499422	Duplication		FALSE
ENSG00000106780	9	120600811	120714470	MEGF9	3349	MEGF9	271.114	286.433	346.549	274.752	241.634	218.647	287.342	218.647	0.76093	-0.394165	Duplication		TRUE
ENSG00000238181	9	120720673	120721972	AHCYP2	27062	AHCYP2	0	0	0	0	0	0	0	0			Duplication
ENSG00000119402	9	120751978	120793416	FBXW2	4881	FBXW2	1945.64	2054.15	1523.37	1783.64	1854.63	2364.3	1803.95	2364.3	1.31062	0.390254	Duplication		FALSE
ENSG00000214654	9	120792403	120799918	B3GNT10	19650	RP11-27I1.4	127.705	138.955	86.0539	97.5393	111.899	202.713	108.612	202.713	1.8664	0.900256	Duplication		FALSE
ENSG00000270917	9	120812475	120812845	AL161911.1	34056	RP11-27I1.6	1.39874	1.74845	1.19935	0	1.00981	5.20388	0.989403	5.20388	5.25961	2.39496	Duplication
ENSG00000095261	9	120815496	120842951	PSMD5	2013	PSMD5	735.779	650.754	670.666	1022.88	762.394	743.218	776.674	743.218	0.956923	-0.0635253	Duplication		TRUE
ENSG00000226752	9	120824828	120854385	CUTALP	22186	PSMD5-AS1	125.616	191.708	123.368	111.573	107.534	176.072	133.546	176.072	1.31844	0.39883	Duplication
ENSG00000119403	9	120855651	120894896	PHF19	4882	PHF19	1510.99	1780.09	1415.81	1298.52	1232.14	2115.14	1431.64	2115.14	1.47743	0.563085	Duplication		FALSE
ENSG00000056558	9	120902393	120929173	TRAF1	761	TRAF1	4984.57	2668.3	5286.32	5398.71	5299.75	7193.09	4663.27	7193.09	1.5425	0.62527	Duplication		FALSE
ENSG00000106804	9	120952335	121050276	C5	3354	C5	106.557	115.671	121.724	82.3168	99.8967	217.457	104.902	217.457	2.07295	1.05169	Duplication		TRUE
ENSG00000119397	9	121074863	121177610	CNTRL	4879	CNTRL	2862.39	2490.27	3179.37	2570.19	2779.24	4385.48	2754.77	4385.48	1.59196	0.670806	Duplication		TRUE
ENSG00000119396	9	121178133	121223014	RAB14	4878	RAB14	1580.56	1230.74	1847.36	1465.16	1614.89	2213.96	1539.53	2213.96	1.43807	0.524134	Duplication		TRUE
ENSG00000148180	9	121207794	121332843	GSN	9005	GSN	200.736	102.002	393.32	179.772	247.989	277.704	230.771	277.704	1.20337	0.267084	Duplication		TRUE
ENSG00000214651	9	121238117	121240089	AL513122.1	19647	RP11-477J21.2	0.0890785	0	0	0	0	0	0	0			Duplication
ENSG00000148175	9	121338987	121370304	STOM	9004	STOM	528.549	477.346	539.6	759.879	678.35	787.937	613.794	787.937	1.28372	0.360326	Duplication		FALSE
ENSG00000204136	9	121444991	121500027	GGTA1P	17946	GGTA1P	0.178938	0	0	1.39495	0	0	0.348736	0	0		Duplication
ENSG00000213467	9	121519816	121520424	HMGB1P37	19180	HMGB1P37	0	0	0	0	0	0	0	0			Duplication
ENSG00000136848	9	121567057	121785530	DAB2IP	7307	DAB2IP	3.10508	3.14566	3.16069	3.63502	3.57777	4.33551	3.37978	4.33551	1.28278	0.359269	Duplication		TRUE
ENSG00000175764	9	121821928	122093606	TTLL11	13836	TTLL11	43.4342	42.9093	36.756	31.2674	36.0664	64.3539	36.7498	64.3539	1.75114	0.808293	Duplication		TRUE
ENSG00000119421	9	122144058	122159779	NDUFA8	4886	NDUFA8	425.046	403.221	360.774	436.106	371.584	568.648	392.921	568.648	1.44723	0.533296	Duplication		TRUE	ALS-associated
ENSG00000185681	9	122159908	122200088	MORN5	15793	MORN5	0.0906006	0	0	0	0	0	0	0			Duplication		FALSE
ENSG00000106852	9	122202577	122229626	LHX6	3359	LHX6	0.292986	0	2.66849	0	0	0	0.667123	0	0		Duplication		FALSE
ENSG00000119446	9	122237622	122264840	RBM18	4888	RBM18	424.555	454.919	404.152	461.784	361.199	570.139	420.514	570.139	1.35582	0.439161	Duplication		FALSE
ENSG00000148187	9	122264603	122331337	MRRF	9006	MRRF	1033.35	1006.9	899.809	857.628	770.694	1535.58	883.758	1535.58	1.73755	0.797058	Duplication		FALSE
ENSG00000095303	9	122370530	122395703	PTGS1	2014	PTGS1	132.349	115.189	350.619	109.007	94.6309	234.449	167.362	234.449	1.40085	0.486308	Duplication		FALSE
ENSG00000136834	9	122476958	122477926	OR1J1	7303	OR1J1	0	0	0	0	0	0	0	0			Duplication		FALSE
ENSG00000197233	9	122510802	122511743	OR1J2	17037	OR1J2	0.51873	0.859601	0	0	0	1.04066	0.2149	1.04066	4.84254	2.27577	Duplication		FALSE
ENSG00000239590	9	122519141	122520082	OR1J4	27216	OR1J4	0.793649	0.871457	2.39936	1.39288	1.01867	0	1.42059	0	0		Duplication		FALSE
ENSG00000171505	9	122526358	122527296	OR1N1	12989	OR1N1	0	0	0	0	0	0	0	0			Duplication		FALSE
ENSG00000171501	9	122553112	122554214	OR1N2	12986	OR1N2	0.48578	0.92261	1.25757	0	0	0	0.545044	0	0		Duplication		FALSE
ENSG00000171496	9	122567117	122583384	OR1L8	12984	OR1L8	0.0890785	0	0	0	0	0	0	0			Duplication		FALSE
ENSG00000228914	9	122607864	122608800	OR1H1P	23081	OR1H1P	0.382995	0	2.41174	0	0	0	0.602935	0	0		Duplication
ENSG00000165202	9	122614738	122615682	OR1Q1	11471	OR1Q1	0.353059	0	0	0	1.00303	1.05144	0.250756	1.05144	4.19307	2.06801	Duplication		FALSE
ENSG00000280094	9	122628579	122629573	OR1B1	36524	OR1B1	0.47287	0.855834	0	0	0.987353	2.10107	0.460797	2.10107	4.55964	2.18892	Duplication		FALSE
ENSG00000173679	9	122661566	122662648	OR1L1	13467	OR1L1	0	0	0	0	0	0	0	0			Duplication		FALSE
ENSG00000171481	9	122675036	122676153	OR1L3	12976	OR1L3	0.0890785	0	0	0	0	0	0	0			Duplication		FALSE
ENSG00000226783	9	122685933	122688372	TLK1P1	22199	TLK1P1	0	0	0	0	0	0	0	0			Duplication
ENSG00000136939	9	122723990	122724925	OR1L4	7341	OR1L4	0	0	0	0	0	0	0	0			Duplication		FALSE
ENSG00000171459	9	122742303	122750783	OR1L6	12968	OR1L6	0	0	0	0	0	0	0	0			Duplication		FALSE
ENSG00000232387	9	122761844	122762233	SKA2P1	24558	SKA2P1	0	0	0	0	0	0	0	0			Duplication
ENSG00000148215	9	122788933	122789895	OR5C1	9009	OR5C1	0	0	0	0	0	0	0	0			Duplication		FALSE
ENSG00000136940	9	122798389	122828588	PDCL	7342	PDCL	342.688	376.892	407.768	344.431	324.836	468.678	363.482	468.678	1.28941	0.366716	Duplication		FALSE
ENSG00000165204	9	122800123	122801073	OR1K1	11472	OR1K1	0	0	0	0	0	0	0	0			Duplication		FALSE
ENSG00000233425	9	122837557	122838820	KRT18P67	25012	KRT18P67	0	0	0	0	0	0	0	0			Duplication
ENSG00000056586	9	122844556	122905359	RC3H2	762	RC3H2	1536.05	1660.38	1422.3	1440.39	1617.12	2074.96	1535.04	2074.96	1.35173	0.434802	Duplication		FALSE
ENSG00000186130	9	122908056	122913323	ZBTB6	15910	ZBTB6	357.316	331.323	363.282	297.768	313.124	553.989	326.374	553.989	1.6974	0.76333	Duplication		FALSE
ENSG00000171448	9	122915566	122931512	ZBTB26	12964	ZBTB26	321.177	257.129	327.166	326.849	310.702	559.731	305.461	559.731	1.83241	0.873744	Duplication		FALSE
ENSG00000011454	9	122940833	123104866	RABGAP1	300	RABGAP1	1221.62	1231.3	1567.46	1290.88	1282.09	1524.23	1342.93	1524.23	1.135	0.182696	Duplication		TRUE	Regulation GTPase activity
ENSG00000213216	9	123029373	123029753	AC007066.1	19049	RP11-355O1.7	0.893713	0.858352	0	1.35761	0	0	0.553992	0	0		Duplication
ENSG00000188394	9	123034527	123035696	GPR21	16423	GPR21	17.0925	0	24.2855	0	18.4597	40.6249	10.6863	40.6249	3.80158	1.9266	Duplication		FALSE
ENSG00000225078	9	123061845	123063312	AL365338.1	21460	RP11-123N4.4	0.0761415	0	0	0	0	0	0	0			Duplication
ENSG00000165209	9	123109500	123268586	STRBP	11473	STRBP	2638.55	2377.22	2675.33	2508.87	1890.18	3339.12	2362.9	3339.12	1.41315	0.498911	Duplication		FALSE
ENSG00000148204	9	123356170	123380324	CRB2	9008	CRB2	15.7012	7.39223	14.6295	10.5113	10.6695	28.7117	10.8006	28.7117	2.65833	1.41052	Duplication		FALSE
ENSG00000119522	9	123379654	123930152	DENND1A	4895	DENND1A	1024.87	632.471	904.857	704.866	700.79	2248.35	735.746	2248.35	3.05588	1.61159	Duplication		TRUE	Regulation GTPase activity
ENSG00000229115	9	123759220	123759775	AL390774.1	23187	RP11-417B4.3	0	0	0	0	0	0	0	0			Duplication
ENSG00000234881	9	123843036	123843686	PIGFP2	25646	PIGFP2	0	0	0	0	0	0	0	0			Duplication
ENSG00000106689	9	124001670	124033301	LHX2	3341	LHX2	89.8217	8.39195	22.6361	8.03723	16.153	637.238	13.8046	637.238	46.1615	5.52862	Duplication		TRUE	DNA-templated transcription
ENSG00000119408	9	124257606	124353307	NEK6	4883	NEK6	3631.62	2119.4	3310.63	3132.46	3214.82	6470.18	2944.33	6470.18	2.1975	1.13587	Duplication		FALSE
ENSG00000136930	9	124353465	124415444	PSMB7	7333	PSMB7	1103	1070.14	932.939	1129.53	975.481	1405.51	1027.02	1405.51	1.36853	0.45263	Duplication		FALSE
ENSG00000180264	9	124451425	124478589	ADGRD2	14644	ADGRD2	3.0856	5.19945	2.38272	4.15924	3.9811	4.24679	3.93063	4.24679	1.08044	0.111613	Duplication		FALSE
ENSG00000136931	9	124481236	124507420	NR5A1	7334	NR5A1	2.65651	0.901579	1.16117	3.99678	0.948727	0	1.75206	0	0		Duplication		FALSE
ENSG00000148200	9	124517275	124771311	NR6A1	9007	NR6A1	357.43	195.806	244.36	439.901	347.548	309.95	306.904	309.95	1.00992	0.0142456	Duplication		TRUE
ENSG00000231744	9	124598707	124599580	AL669818.1	24287	RP11-164H5.1	9.55294	5.27074	10.5743	12.226	11.0591	10.4908	9.78255	10.4908	1.0724	0.100841	Duplication
ENSG00000185585	9	124777133	124814885	OLFML2A	15762	OLFML2A	26.1892	16.9324	40.0408	36.6926	10.9762	14.7951	26.1605	14.7951	0.56555	-0.822273	Duplication		FALSE
ENSG00000136918	9	124853417	124857890	WDR38	7329	WDR38	0.327184	0	0	0	0.980344	0	0.245086	0	0		Duplication		FALSE
ENSG00000136942	9	124857880	124861981	RPL35	7343	RPL35	10532.7	8889.89	9824.95	9839.93	9540.37	13954.1	9523.78	13954.1	1.46518	0.551083	Duplication		TRUE
ENSG00000136950	9	124862130	124877733	ARPC5L	7346	ARPC5L	1307.87	1062.78	1076.03	1509.96	1000.76	1566.9	1162.38	1566.9	1.34801	0.430834	Duplication		TRUE
ENSG00000136935	9	124878275	124948492	GOLGA1	7337	GOLGA1	593.615	444.136	764.691	491.206	721.901	860.813	605.483	860.813	1.4217	0.507613	Duplication		FALSE
ENSG00000173611	9	124942608	125143506	SCAI	13453	SCAI	616.421	694.703	586.734	482.405	590.463	839.956	588.576	839.956	1.4271	0.513084	Duplication		FALSE
ENSG00000177736	9	124968294	124968840	FXNP2	14217	FXNP2	6.05751	8.73687	2.36845	6.83625	2.04149	11.4438	4.99576	11.4438	2.2907	1.19579	Duplication
ENSG00000119414	9	125146573	125189939	PPP6C	4885	PPP6C	1144.36	1162.93	931.434	1115.71	964.35	1672.1	1043.61	1672.1	1.60223	0.680084	Duplication		FALSE
ENSG00000232630	9	125150653	125151589	PRPS1P2	24668	PRPS1P2	0	0	0	0	0	0	0	0			Duplication
ENSG00000235332	9	125194649	125195821	RPSAP76	25842	RPSAP76	0.485783	0	0	2.76423	1.00952	0	0.943436	0	0		Duplication
ENSG00000136933	9	125200542	125234161	RABEPK	7336	RABEPK	260.532	251.451	224.878	240.494	233.642	361.59	237.616	361.59	1.52174	0.60572	Duplication		FALSE
ENSG00000044574	9	125234853	125241343	HSPA5	606	HSPA5	11020	21318.3	5576.1	12414.5	8358.67	6452.66	11916.9	6452.66	0.541472	-0.885043	Duplication		TRUE	ALS-associated
ENSG00000165219	9	125261794	125367207	GAPVD1	11475	GAPVD1	1642.96	1708.45	1884.04	1311.59	1380.5	1943.3	1571.14	1943.3	1.23687	0.306696	Duplication		FALSE
ENSG00000214593	9	125263845	125264090	AL354710.1	19633	RP11-65N13.6	0	0	0	0	0	0	0	0			Duplication
ENSG00000227845	9	125372325	125372766	AL627223.1	22670	RP11-184B22.2	0	0	0	0	0	0	0	0			Duplication
ENSG00000119487	9	125437393	125707234	MAPKAP1	4891	MAPKAP1	2344.51	2326.07	2253.19	2144.59	2288.74	2949.62	2253.15	2949.62	1.30911	0.388586	Duplication		TRUE
ENSG00000214761	9	125595669	125596628	HNRNPA1P15	19683	HNRNPA1P15	0.0784938	0	0	0	0	0	0	0			Duplication
ENSG00000167081	9	125747345	125967377	PBX3	11930	PBX3	1238.62	1333.3	1222.49	1013.99	1625.91	1397.64	1298.92	1397.64	1.076	0.105675	Duplication		FALSE
ENSG00000196814	9	126326829	126507041	MVB12B	16920	MVB12B	0.885304	0	0	9.99358	0	0	2.4984	0	0		Duplication		TRUE
ENSG00000136944	9	126614443	126701032	LMX1B	7345	LMX1B	7.06225	7.038	2.36614	10.9129	10.6593	3.20334	7.7441	3.20334	0.413649	-1.27352	Duplication		FALSE
ENSG00000169155	9	126805006	126838210	ZBTB43	12442	ZBTB43	737.088	529.511	1424.2	656.054	724.415	885.906	833.546	885.906	1.06282	0.0878922	Duplication		FALSE
ENSG00000177125	9	126860665	126885878	ZBTB34	14091	ZBTB34	388.149	295.672	514.162	415.754	403.462	666.71	407.263	666.71	1.63705	0.7111	Duplication		FALSE
ENSG00000136828	9	126914774	127223166	RALGPS1	7301	RALGPS1	131.234	134.223	87.7808	164.434	102.035	289.501	122.118	289.501	2.37066	1.24529	Duplication		TRUE	Regulation GTPase activity
ENSG00000136859	9	127087348	127122635	ANGPTL2	7310	ANGPTL2	2.15359	1.63337	0	0	2.77568	8.93306	1.10226	8.93306	8.1043	3.01869	Duplication		FALSE
ENSG00000136895	9	127224265	127393660	GARNL3	7326	GARNL3	143.335	77.8595	144.269	229.351	93.1915	336.446	136.168	336.446	2.47082	1.30499	Duplication		TRUE
ENSG00000229369	9	127300093	127300982	AL450263.2	23292	RP13-225O21.5	0	0	0	0	0	0	0	0			Duplication
ENSG00000136856	9	127397138	127408424	SLC2A8	7309	SLC2A8	89.6491	111.25	59.3821	77.7446	69.5696	128.129	79.4866	128.129	1.61196	0.688814	Duplication		FALSE
ENSG00000196152	9	127424374	127445372	ZNF79	16706	ZNF79	165.877	157.741	111.974	165.875	140.138	217.155	143.932	217.155	1.50873	0.593333	Duplication		FALSE
ENSG00000197958	9	127447674	127451406	RPL12	17247	RPL12	14170.6	11488.1	13765.1	12069.7	12671.6	15271.5	12498.6	15271.5	1.22185	0.289071	Duplication		TRUE
ENSG00000148356	9	127451486	127503501	LRSAM1	9026	LRSAM1	406.171	339.502	557.228	402.89	514.719	544.866	453.585	544.866	1.20124	0.264529	Duplication		TRUE	Autophagy
ENSG00000136830	9	127505339	127578989	NIBAN2	7302	FAM129B	7.85319	0	4.99845	37.2859	20.6071	6.45406	15.7229	6.45406	0.410488	-1.28459	Duplication		FALSE
ENSG00000136854	9	127579370	127696027	STXBP1	7308	STXBP1	17.4826	4.90231	6.25342	9.52477	15.6158	36.8153	9.07408	36.8153	4.0572	2.02048	Duplication		TRUE	Synaptic vesicles/transmission
ENSG00000187024	9	127690348	127724873	PTRH1	16117	PTRH1	76.3736	76.5542	45.6074	74.3871	64.6179	120.692	65.2917	120.692	1.84851	0.886361	Duplication		FALSE
ENSG00000160401	9	127706988	127716002	CFAP157	10416	CFAP157	3.45913	4.27659	2.39129	2.76765	1.97727	3.22695	2.8532	3.22695	1.13099	0.177588	Duplication		FALSE
ENSG00000167094	9	127716079	127731590	TTC16	11934	TTC16	1.14042	0.871317	0	0	0	2.11461	0.217829	2.11461	9.70765	3.27912	Duplication		FALSE
ENSG00000160404	9	127731524	127735313	TOR2A	10417	TOR2A	125.259	149.882	55.9696	126.365	100.937	198.757	108.289	198.757	1.83544	0.876125	Duplication		FALSE
ENSG00000095370	9	127738317	127778710	SH2D3C	2017	SH2D3C	575.697	553.817	684.665	529.137	630.856	780.586	599.619	780.586	1.3018	0.380513	Duplication		FALSE
ENSG00000136807	9	127785679	127790792	CDK9	7292	CDK9	838.013	927.987	701.996	800.9	767.033	1137.28	799.479	1137.28	1.42252	0.508452	Duplication		FALSE
ENSG00000136877	9	127794597	127814327	FPGS	7320	FPGS	770.424	864.531	687.843	529.788	646.735	1038.46	682.224	1038.46	1.52216	0.606122	Duplication		FALSE
ENSG00000106991	9	127815012	127854756	ENG	3366	ENG	203.285	329.072	6.58503	228.264	324.583	5.51093	222.126	5.51093	0.0248099	-5.33294	Duplication		FALSE
ENSG00000222455	9	127841112	127841222	RNA5SP296	20653	RNA5SP296	0.154951	0	0	0	0	0	0	0			Duplication
ENSG00000106992	9	127866486	127877675	AK1	3367	AK1	18.6759	12.4765	15.4148	16.7926	4.30846	39.9578	12.2481	39.9578	3.26237	1.70592	Duplication		TRUE
ENSG00000257524	9	127867850	127906022	AL157935.2	31385	RP11-203J24.9	9.7477	3.07558	6.52244	10.6526	11.1523	14.6615	7.85073	14.6615	1.86754	0.901139	Duplication
ENSG00000160408	9	127885321	127905408	ST6GALNAC6	10418	ST6GALNAC6	437.774	311.959	594.263	393.573	402.346	707.785	425.535	707.785	1.66328	0.734034	Duplication		FALSE
ENSG00000136840	9	127907886	127917041	ST6GALNAC4	7305	ST6GALNAC4	579.196	610.016	692.452	603.546	548.586	877.558	613.65	877.558	1.43006	0.516077	Duplication		FALSE
ENSG00000167103	9	127920881	127930785	PIP5KL1	11937	PIP5KL1	6.78262	3.96419	4.77418	3.51394	4.78092	8.1477	4.25831	8.1477	1.91337	0.936113	Duplication		FALSE
ENSG00000136908	9	127935099	127938484	DPM2	7328	DPM2	374.838	342.004	344.468	335.805	339.752	532.538	340.507	532.538	1.56396	0.6452	Duplication		FALSE
ENSG00000167106	9	127940582	127980989	FAM102A	11940	FAM102A	695.507	546.825	1379.49	714.075	272.21	965.371	728.149	965.371	1.32579	0.406849	Duplication		TRUE
ENSG00000171169	9	128061233	128068206	NAIF1	12907	NAIF1	158.776	199.633	149.909	127.776	133.906	189.569	152.806	189.569	1.24058	0.311019	Duplication		FALSE
ENSG00000148339	9	128068201	128109245	SLC25A25	9021	SLC25A25	309.244	284.467	477.462	249.813	272.819	347.728	321.14	347.728	1.08279	0.114757	Duplication		FALSE
ENSG00000148334	9	128120693	128128462	PTGES2	9018	PTGES2	792.72	683.46	860.629	668.359	592.577	1455.16	701.256	1455.16	2.07507	1.05316	Duplication		TRUE	DNA-templated transcription
ENSG00000148346	9	128149071	128153453	LCN2	9025	LCN2	0.0890785	0	0	0	0	0	0	0			Duplication		FALSE
ENSG00000171159	9	128160265	128163924	C9orf16	12903	C9orf16	423.383	396.522	425.139	410.659	326.717	608.364	389.759	608.364	1.56087	0.642351	Duplication		TRUE
ENSG00000148337	9	128161251	128204383	CIZ1	9020	CIZ1	909.816	877.884	825.999	797.937	871.349	1152.46	843.292	1152.46	1.36662	0.450616	Duplication		FALSE
ENSG00000106976	9	128191655	128255248	DNM1	3365	DNM1	21.5334	16.2919	50.2926	7.1119	18.7043	27.6002	23.1002	27.6002	1.1948	0.256774	Duplication		TRUE	Synaptic vesicles/transmission
ENSG00000167110	9	128255829	128275995	GOLGA2	11942	GOLGA2	891.28	1051.74	959.142	952.653	1090.25	1176.26	1013.45	1176.26	1.16066	0.21494	Duplication		FALSE
ENSG00000175854	9	128275379	128316123	SWI5	13851	SWI5	103.752	109.582	98.1443	84.889	94.3492	122.057	96.7411	122.057	1.26168	0.335351	Duplication		FALSE
ENSG00000167112	9	128305159	128322447	TRUB2	11943	TRUB2	542.064	650.029	510.95	480.034	436.806	609.869	519.455	609.869	1.17406	0.231501	Duplication		FALSE
ENSG00000167113	9	128322544	128334072	COQ4	11944	COQ4	471.131	461.507	326.812	456.673	338.061	518.834	395.763	518.834	1.31097	0.390635	Duplication		FALSE
ENSG00000167114	9	128340527	128361470	SLC27A4	11945	SLC27A4	209.806	239.256	128.696	167.913	117.215	262.607	163.27	262.607	1.60842	0.685641	Duplication		FALSE
ENSG00000223551	9	128342153	128342770	TMSB4XP4	20786	TMSB4XP4	5.68474	5.15793	2.41433	6.94372	9.34154	9.23627	5.96438	9.23627	1.54857	0.630938	Duplication
ENSG00000167118	9	128371319	128392016	URM1	11947	URM1	557.554	584.525	516.635	482.347	474.756	802.077	514.565	802.077	1.55875	0.640387	Duplication		TRUE
ENSG00000167123	9	128411751	128437351	CERCAM	11948	CERCAM	47.7854	9.57526	63.3741	23.6978	82.8379	110.91	44.8713	110.91	2.47174	1.30553	Duplication		TRUE
ENSG00000228510	9	128444587	128446628	AL359091.2	22932	RP11-339B21.8	0.346079	0	1.22406	0	0	0	0.306014	0	0		Duplication
ENSG00000136811	9	128455186	128501292	ODF2	7294	ODF2	1144.71	1025.78	1207.31	1087.55	991.086	1638.95	1077.93	1638.95	1.52046	0.60451	Duplication		FALSE
ENSG00000119392	9	128504700	128542288	GLE1	4877	GLE1	1044.6	1051.58	989.337	990.938	857.918	1554.27	972.444	1554.27	1.59831	0.67655	Duplication		FALSE
ENSG00000197694	9	128552558	128633662	SPTAN1	17166	SPTAN1	5509.01	4232.78	7789.41	6059.25	5909.71	7626.75	5997.79	7626.75	1.27159	0.346638	Duplication		TRUE
ENSG00000119333	9	128633661	128656787	WDR34	4874	WDR34	567.675	477.514	416.934	452.839	495.575	986.096	460.715	986.096	2.14036	1.09785	Duplication		FALSE
ENSG00000227759	9	128650998	128652145	VTI1BP4	22625	VTI1BP4	0	0	0	0	0	0	0	0			Duplication
ENSG00000119335	9	128683424	128696400	SET	4875	SET	12122.6	12806.8	13134.7	11338.4	10085.8	17243.8	11841.4	17243.8	1.45623	0.542235	Duplication		TRUE
ENSG00000160447	9	128702503	128720916	PKN3	10423	PKN3	207.582	204.948	85.7388	161.128	264.099	436.946	178.978	436.946	2.44133	1.28767	Duplication		FALSE
ENSG00000160446	9	128720870	128724127	ZDHHC12	10422	ZDHHC12	453.06	509.786	367.097	455.264	394.245	553.024	431.598	553.024	1.28134	0.357654	Duplication		FALSE
ENSG00000160445	9	128729786	128772414	ZER1	10421	ZER1	398.446	377.327	386.707	311.694	327.41	592.178	350.784	592.178	1.68815	0.755446	Duplication		FALSE
ENSG00000107021	9	128787253	128810430	TBC1D13	3372	TBC1D13	410.258	476.944	307.938	482.487	284.284	518.016	387.913	518.016	1.33539	0.417263	Duplication		FALSE
ENSG00000167136	9	128818500	128822676	ENDOG	11951	ENDOG	120.979	148.521	101.927	102.301	107.109	201.04	114.964	201.04	1.74871	0.806292	Duplication		TRUE
ENSG00000198917	9	128819651	128829794	SPOUT1	17590	SPOUT1	507.699	593.814	459.314	492.463	455.822	719.097	500.354	719.097	1.43718	0.523238	Duplication		FALSE
ENSG00000171097	9	128832942	128882494	KYAT1	12883	KYAT1	131.779	81.1859	127.389	158.189	105.996	132.325	118.19	132.325	1.1196	0.162986	Duplication		TRUE
ENSG00000136802	9	128882112	128918039	LRRC8A	7291	LRRC8A	337.504	416.707	266.539	288.329	370.401	420.822	335.494	420.822	1.25433	0.32692	Duplication		FALSE
ENSG00000175287	9	128920966	128942041	PHYHD1	13751	PHYHD1	92.7609	2.32135	8.70313	5.45108	7.12399	322.766	5.89989	322.766	54.7071	5.77366	Duplication		TRUE
ENSG00000251184	9	128941478	128957021	AL672142.1	29605	RP11-101E3.5	0.174074	0	0	0	0	2.08889	0	2.08889			Duplication
ENSG00000175283	9	128945530	128947619	DOLK	13750	DOLK	128.621	148.972	89.6373	91.445	77.2037	182.574	101.815	182.574	1.7932	0.842536	Duplication		FALSE
ENSG00000095319	9	128947699	129007096	NUP188	2015	NUP188	2128.48	2097.92	2615.83	1462.73	2041.62	2619.83	2054.52	2619.83	1.27515	0.350671	Duplication		FALSE
ENSG00000148341	9	129007036	129028303	SH3GLB2	9022	SH3GLB2	632.652	627.675	680.445	459.287	725.311	1140.75	623.18	1140.75	1.83053	0.87226	Duplication		TRUE
ENSG00000148343	9	129036621	129072082	MIGA2	9023	MIGA2	369.826	403.646	364.036	344.759	290.506	498.582	350.737	498.582	1.42153	0.507443	Duplication		FALSE
ENSG00000167130	9	129081111	129090438	DOLPP1	11949	DOLPP1	207.134	220.012	147.281	180.242	170.351	278.96	179.472	278.96	1.55434	0.636301	Duplication		FALSE
ENSG00000095321	9	129094794	129111189	CRAT	2016	CRAT	81.55	56.2726	147.872	49.3062	65.6652	213.163	79.779	213.163	2.67192	1.41788	Duplication		FALSE
ENSG00000119383	9	129110950	129148946	PTPA	4876	PTPA	1099.63	947.905	1214.51	1048.15	1091.15	1949.86	1075.43	1949.86	1.81311	0.858463	Duplication		FALSE
ENSG00000188483	9	129175552	129178261	IER5L	16440	IER5L	15.4184	4.58837	58.1515	10.2487	21.7711	23.6422	23.6899	23.6422	0.997987	-0.00290768	Duplication		TRUE
ENSG00000236146	9	129380136	129380470	AL353803.3	26181	RP11-65J3.6	0	0	0	0	0	0	0	0			Duplication
ENSG00000148335	9	129608884	129636131	NTMT1	9019	NTMT1	258.774	260.946	296.422	261.103	227.915	347.851	261.597	347.851	1.32972	0.411125	Duplication		FALSE
ENSG00000179058	9	129612225	129620776	C9orf50	14439	C9orf50	0	0	0	0	0	0	0	0			Duplication		FALSE
ENSG00000148331	9	129634604	129642169	ASB6	9017	ASB6	277.075	292.794	272.687	235.101	237.298	381.743	259.47	381.743	1.47124	0.557033	Duplication		FALSE
ENSG00000167157	9	129665647	129722674	PRRX2	11953	PRRX2	0.0669639	0	0	0	0	0	0	0			Duplication		FALSE
ENSG00000148344	9	129738331	129753042	PTGES	9024	PTGES	0.39338	0	0	2.72804	0	1.05922	0.682011	1.05922	1.55308	0.635135	Duplication		FALSE
ENSG00000233909	9	129791196	129791837	UBE2V1P4	25226	UBE2V1P4	0.141949	1.70339	0	0	0	0	0.425848	0	0		Duplication
ENSG00000136816	9	129803157	129811281	TOR1B	7296	TOR1B	220.284	194.438	197.872	282.743	226.095	336.067	225.287	336.067	1.49173	0.576987	Duplication		FALSE
ENSG00000136827	9	129812942	129824244	TOR1A	7300	TOR1A	541.285	530.978	403.393	477.194	418.239	787.998	457.451	787.998	1.72258	0.784574	Duplication		FALSE
ENSG00000136819	9	129827290	129835863	C9orf78	7297	C9orf78	458.176	545.421	546.973	385.785	304.982	541.417	445.79	541.417	1.21451	0.280376	Duplication		FALSE
ENSG00000136878	9	129834698	129881838	USP20	7321	USP20	382.115	314.676	377.574	388.478	352.456	555.091	358.296	555.091	1.54925	0.631573	Duplication		FALSE
ENSG00000224988	9	129883693	129884170	AL158207.1	21425	RP11-409K20.7	6.92227	6.11709	4.81783	1.36377	5.01797	11.378	4.32917	11.378	2.62822	1.39409	Duplication
ENSG00000187239	9	129887187	130043194	FNBP1	16163	FNBP1	14265.5	9927.8	15963.5	14144.8	13527.9	18931.6	13391	18931.6	1.41376	0.499538	Duplication		TRUE
ENSG00000148358	9	130053426	130140169	GPR107	9028	GPR107	968.245	889.763	1028.47	903.301	1036.37	1234.91	964.476	1234.91	1.2804	0.356591	Duplication		FALSE
ENSG00000107130	9	130172404	130237303	NCS1	3378	NCS1	2.40869	3.99418	13.356	0	3.92648	0.855961	5.31916	0.855961	0.16092	-2.63558	Duplication		FALSE
ENSG00000148357	9	130265882	130434123	HMCN2	9027	HMCN2	8.42032	9.88732	3.1139	5.89098	5.21102	15.1089	6.02581	15.1089	2.50737	1.32617	Duplication		FALSE
ENSG00000130707	9	130444961	130501274	ASS1	6283	ASS1	45.8764	4.36295	104.687	60.7287	11.7316	99.371	45.3776	99.371	2.18987	1.13084	Duplication		FALSE
ENSG00000107164	9	130578965	130638352	FUBP3	3382	FUBP3	830.028	873.518	698.07	866.255	738.732	1075.69	794.144	1075.69	1.35453	0.437789	Duplication		FALSE
ENSG00000232172	9	130651799	130652383	AL359092.2	24466	RP11-57C19.2	0.0669639	0	0	0	0	0	0	0			Duplication
ENSG00000130711	9	130664594	130682983	PRDM12	6284	PRDM12	0.26127	0.93475	1.17378	0	0	0	0.527132	0	0		Duplication		FALSE
ENSG00000130713	9	130693721	130704894	EXOSC2	6285	EXOSC2	888.636	865.744	823.691	819.602	797.776	1048.3	826.703	1048.3	1.26805	0.342611	Duplication		FALSE
ENSG00000097007	9	130713016	130887675	ABL1	2065	ABL1	1287.69	1432.46	1103.9	1340.34	1305.34	1549.94	1295.51	1549.94	1.19639	0.25869	Duplication		TRUE	DNA-templated transcription, Autophagy
ENSG00000224797	9	130724786	130725050	AL359092.1	21346	RP11-57C19.6	0.173376	0.872057	1.20846	0	0	0	0.520128	0	0		Duplication
ENSG00000188710	9	130892707	130896812	QRFP	16498	QRFP	0	0	0	0	0	0	0	0			Duplication		FALSE
ENSG00000130720	9	130902438	130939286	FIBCD1	6288	FIBCD1	2.46068	0	0	1.89803	0.677258	23.3039	0.643823	23.3039	36.1961	5.17776	Duplication		FALSE
ENSG00000050555	9	131009174	131094473	LAMC3	681	LAMC3	0.822531	2.28587	0.836876	0	2.51554	1.38093	1.40957	1.38093	0.979678	-0.0296203	Duplication		TRUE
ENSG00000126878	9	131096476	131123152	AIF1L	5841	AIF1L	0	0	0	0	0	0	0	0			Duplication		FALSE
ENSG00000126883	9	131125586	131234663	NUP214	5843	NUP214	1932.78	2081.28	2271.93	1696.94	1856.74	2410.11	1976.72	2410.11	1.21924	0.285985	Duplication		TRUE	ALS-associated
ENSG00000226987	9	131240687	131241724	AL157938.1	22290	RP11-544A12.5	0	0	0	0	0	0	0	0			Duplication
ENSG00000126882	9	131258076	131276510	FAM78A	5842	FAM78A	760.831	689.18	629.69	751.238	649.74	1137.11	679.962	1137.11	1.67231	0.74184	Duplication		TRUE
ENSG00000160539	9	131289459	131359022	PLPP7	10429	PLPP7	3.78486	0	0	0.943833	1.72187	0	0.666425	0	0		Duplication		TRUE
ENSG00000130723	9	131373636	131500197	PRRC2B	6289	PRRC2B	5028.19	4677.67	5921.72	4366.19	5412	6523.41	5094.39	6523.41	1.28051	0.356717	Duplication		TRUE
ENSG00000130714	9	131502902	131523806	POMT1	6286	POMT1	268.208	297.11	323.853	281.708	357.05	374.101	314.93	374.101	1.18788	0.248395	Duplication		FALSE
ENSG00000130717	9	131523801	131531264	UCK1	6287	UCK1	275.227	271.782	237.444	330.46	208.227	391.344	261.978	391.344	1.4938	0.57899	Duplication		FALSE
ENSG00000283526	9	131545514	131558620	PRRT1B	37303	RP11-40A7.2	0	0	0	0	0	0	0	0			Duplication		FALSE
ENSG00000107263	9	131576770	131740074	RAPGEF1	3393	RAPGEF1	3674.38	2773.72	6112.04	3321.69	2880.55	5887.79	3772	5887.79	1.56092	0.642396	Duplication		TRUE	Regulation GTPase activity
ENSG00000231018	9	131782570	131782813	EIF4A1P3	23998	EIF4A1P3	0	0	0	0	0	0	0	0			Duplication
ENSG00000160563	9	131852928	132079867	MED27	10431	MED27	258.535	262.782	250.184	258.603	240.092	372.388	252.915	372.388	1.47238	0.558152	Duplication		FALSE
ENSG00000196358	9	132161676	132244526	NTNG2	16771	NTNG2	11.8626	0.925772	3.143	2.08718	36.9277	6.22744	10.7709	6.22744	0.578171	-0.790431	Duplication		TRUE	Synaptic vesicles/transmission
ENSG00000107290	9	132261356	132354986	SETX	3396	SETX	6693.94	6405.97	5291.78	6464.34	6170.3	9635.2	6083.1	9635.2	1.58393	0.663509	Duplication		TRUE	ALS-associated/R-loop repair/neurodegeneration
ENSG00000125482	9	132375548	132406851	TTF1	5632	TTF1	535.152	554.219	411.556	504.532	554.177	719.663	506.121	719.663	1.42192	0.507838	Duplication		TRUE
ENSG00000188523	9	132410043	132573317	CFAP77	16451	CFAP77	0.206225	0	2.47469	0	0	0	0.618674	0	0		Duplication		FALSE
ENSG00000125492	9	132582606	132590252	BARHL1	5635	BARHL1	0	0	0	0	0	0	0	0			Duplication		FALSE
ENSG00000125485	9	132592997	132670401	DDX31	5634	DDX31	522.71	463.302	488.574	429.922	494.132	655.169	468.982	655.169	1.397	0.482334	Duplication		FALSE
ENSG00000125484	9	132670035	132694953	GTF3C4	5633	GTF3C4	1158.29	1139.44	1065.28	1022.51	982.505	1737.41	1052.43	1737.41	1.65085	0.723209	Duplication		FALSE
ENSG00000165695	9	132725578	132878777	AK8	11583	AK8	2.09655	0	5.78911	0	2.33387	0.710079	2.03075	0.710079	0.349664	-1.51596	Duplication		FALSE
ENSG00000165698	9	132878027	132890201	SPACA9	11584	SPACA9	25.6477	25.4309	21.7975	16.0466	28.8962	34.0121	23.0428	34.0121	1.47604	0.561735	Duplication		FALSE
ENSG00000165699	9	132891348	132946874	TSC1	11585	TSC1	317.134	393.561	246.047	265.267	366.365	459.59	317.81	459.59	1.44612	0.532184	Duplication		TRUE
ENSG00000165702	9	132944000	132991687	GFI1B	11586	GFI1B	7.29958	6.02609	4.17319	3.01685	3.22137	35.7222	4.10938	35.7222	8.69285	3.11983	Duplication		FALSE
ENSG00000234907	9	132962511	132962667	AL593851.1	25659	RP11-415H23.4	0	0	0	0	0	0	0	0			Duplication
ENSG00000196205	9	133019486	133020874	EEF1A1P5	16725	EEF1A1P5	104.313	54.6611	182.042	156.231	114.287	80.9096	126.805	80.9096	0.638062	-0.648231	Duplication
ENSG00000148308	9	133030675	133058503	GTF3C5	9016	GTF3C5	771.496	701.424	764.671	727.556	683.495	1294.38	719.287	1294.38	1.79953	0.847622	Duplication		FALSE
ENSG00000170835	9	133061978	133071861	CEL	12821	CEL	14.5302	9.87952	17.2326	18.4971	20.4682	21.4065	16.5194	21.4065	1.29584	0.37389	Duplication		FALSE
ENSG00000170827	9	133079900	133087355	CELP	12819	CELP	6.13762	6.19775	6.36208	8.59719	0.880997	15.2586	5.5095	15.2586	2.76951	1.46963	Duplication
ENSG00000160271	9	133097720	133149334	RALGDS	10394	RALGDS	863.476	711.453	1292.87	824.169	930.369	1491.22	939.716	1491.22	1.58688	0.666197	Duplication		TRUE	Regulation GTPase activity
ENSG00000148288	9	133152948	133163933	GBGT1	9014	GBGT1	116.513	109.35	137.82	92.9621	195.85	152.82	133.995	152.82	1.14049	0.18965	Duplication		FALSE
ENSG00000175164	9	133250401	133276024	ABO	13725	ABO	1.38408	0	0	1.11037	0	0	0.277594	0	0		Duplication		FALSE
ENSG00000204031	9	133317794	133318469	LCN1P2	17925	LCN1P2	0	0	0	0	0	0	0	0			Duplication
ENSG00000148290	9	133351758	133356676	SURF1	9015	SURF1	255.156	287.8	227.115	235.269	234.582	404.591	246.192	404.591	1.6434	0.716682	Duplication		FALSE
ENSG00000160326	9	133471094	133479127	SLC2A6	10407	SLC2A6	442.525	335.888	267.109	481.998	464.682	653.47	387.419	653.47	1.68673	0.754227	Duplication		FALSE
ENSG00000187616	9	133514586	133528612	MYMK	16225	TMEM8C	0.232452	1.76165	0	0	0	0	0.440412	0	0		Duplication		FALSE
ENSG00000197859	9	133532164	133575519	ADAMTSL2	17213	ADAMTSL2	8.50741	5.43307	5.761	10.5347	6.5665	9.65703	7.07381	9.65703	1.36518	0.449091	Duplication		TRUE
ENSG00000196990	9	133578415	133586197	FAM163B	16964	FAM163B	0	0	0	0	0	0	0	0			Duplication		FALSE
ENSG00000123454	9	133636363	133659329	DBH	5367	DBH	0.0709746	0.851695	0	0	0	0	0.212924	0	0		Duplication		FALSE
ENSG00000123453	9	133663560	133739955	SARDH	5366	SARDH	4.13471	0	17.0833	15.4928	2.76717	1.59748	8.83582	1.59748	0.180796	-2.46756	Duplication		FALSE
ENSG00000160293	9	133761894	133992604	VAV2	10398	VAV2	1675.06	1353.85	1802.52	1504.49	1638.71	2400.51	1574.89	2400.51	1.52424	0.608087	Duplication		TRUE
ENSG00000235106	9	134025481	134034666	BRD3OS	25735	LINC00094	219.357	140.871	143.161	189.16	235.441	286.537	177.158	286.537	1.61741	0.693685	Duplication		FALSE
ENSG00000169925	9	134030305	134068535	BRD3	12621	BRD3	586.016	338.986	642.905	515.74	489.455	1045.08	496.771	1045.08	2.10374	1.07296	Duplication		TRUE
ENSG00000271525	9	134078904	134079444	ARF4P1	34362	ARF4P1	0	0	0	0	0	0	0	0			Duplication
ENSG00000196363	9	134135365	134159968	WDR5	16773	WDR5	747.993	729.111	682.032	696.594	527.961	888.982	658.924	888.982	1.34914	0.432042	Duplication		TRUE	DNA-templated transcription
ENSG00000186350	9	134317098	134440585	RXRA	15967	RXRA	656.468	292.708	834.826	826.107	772.604	1213.44	681.561	1213.44	1.78038	0.832185	Duplication		FALSE
ENSG00000130635	9	134641774	134844843	COL5A1	6266	COL5A1	382.416	331.834	879.536	106.787	385.524	41.0027	425.92	41.0027	0.0962685	-3.37679	Duplication		FALSE
ENSG00000232355	9	134868236	134868475	AL603650.1	24540	RP11-263F14.3	0	0	0	0	0	0	0	0			Duplication
ENSG00000160339	9	134880810	134887523	FCN2	10409	FCN2	0	0	0	0	0	0	0	0			Duplication		FALSE
ENSG00000085265	9	134903232	134917912	FCN1	1643	FCN1	0.512948	1.92848	0	0	0	1.17909	0.482121	1.17909	2.44563	1.29021	Duplication		FALSE
ENSG00000130558	9	135075422	135121179	OLFM1	6255	OLFM1	0.347496	0	0	2.38555	0	0	0.596388	0	0		Duplication		TRUE
ENSG00000224682	9	135447446	135450154	SOCS5P2	21296	SOCS5P2	0	0	0	0	0	0	0	0			Duplication
ENSG00000196422	9	135479079	135488893	PPP1R26	16802	PPP1R26	158.854	198.742	463.965	21.2892	149.872	730.331	208.467	730.331	3.50334	1.80873	Duplication		FALSE
ENSG00000160345	9	135495181	135501734	C9orf116	10410	C9orf116	4.3684	4.74779	3.22006	2.25612	5.40224	1.46331	3.90656	1.46331	0.374578	-1.41666	Duplication		FALSE
ENSG00000122140	9	135499984	135504673	MRPS2	5217	MRPS2	690.561	633.79	761.296	643.165	716.277	992.744	688.632	992.744	1.44162	0.527688	Duplication		FALSE
ENSG00000160349	9	135521438	135526532	LCN1	10411	LCN1	0	0	0	0	0	0	0	0			Duplication		FALSE
ENSG00000122136	9	135546139	135549969	OBP2A	5216	OBP2A	0	0	0	0	0	0	0	0			Duplication		FALSE
ENSG00000122133	9	135561756	135566955	PAEP	5215	PAEP	0.0784938	0	0	0	0	0	0	0			Duplication		FALSE
ENSG00000224045	9	135588002	135591975	PAEPP1	21004	RP11-98L5.4	0	0	0	0	0	0	0	0			Duplication
ENSG00000236543	9	135604345	135618952	AL354761.1	26350	RP11-98L5.5	0	0	0	0	0	0	0	0			Duplication		FALSE
ENSG00000204007	9	135623648	135639540	GLT6D1	17918	GLT6D1	0	0	0	0	0	0	0	0			Duplication		FALSE
ENSG00000148386	9	135663322	135666422	LCN9	9032	LCN9	0.0890785	0	0	0	0	0	0	0			Duplication		FALSE
ENSG00000165643	9	135693407	135699528	SOHLH1	11565	SOHLH1	0.0890785	0	0	0	0	0	0	0			Duplication		FALSE
ENSG00000107147	9	135702185	135795508	KCNT1	3380	KCNT1	0.168967	0	0.830771	0	0	0	0.207693	0	0		Duplication		TRUE
ENSG00000130559	9	135808487	135907546	CAMSAP1	6256	CAMSAP1	913.182	721.24	856.699	777.823	881.968	1175.29	809.432	1175.29	1.45199	0.538029	Duplication		TRUE
ENSG00000130560	9	135932969	135961373	UBAC1	6257	UBAC1	507.958	490.304	408.507	478.092	409.454	771.595	446.589	771.595	1.72775	0.788896	Duplication		FALSE
ENSG00000148411	9	136006537	136095289	NACC2	9037	NACC2	88.2276	115.048	378.851	192.337	83.2313	10.6713	192.367	10.6713	0.0554739	-4.17205	Duplication		FALSE
ENSG00000238227	9	136114581	136118875	TMEM250	27080	C9orf69	403.954	395.795	303.43	341.619	356.78	614.205	349.406	614.205	1.75786	0.813817	Duplication		FALSE
ENSG00000107187	9	136196250	136205128	LHX3	3387	LHX3	0.0870372	0	0	0	0	1.04445	0	1.04445			Duplication		FALSE
ENSG00000165661	9	136206333	136245841	QSOX2	11571	QSOX2	627.948	510.479	669.927	693.882	687.851	778.143	640.535	778.143	1.21483	0.280759	Duplication		FALSE
ENSG00000260220	9	136249971	136306901	CCDC187	32204	CCDC187	0.639153	0	1.26858	0	2.0682	3.38513	0.834196	3.38513	4.05796	2.02075	Duplication		FALSE
ENSG00000160360	9	136327476	136359605	GPSM1	10413	GPSM1	2.602	0	21.5588	0	1.89846	1.24009	5.8643	1.24009	0.211463	-2.24152	Duplication		FALSE
ENSG00000213221	9	136359480	136363744	DNLZ	19051	DNLZ	105.394	72.197	38.4161	74.0691	81.7085	337.778	66.5977	337.778	5.07191	2.34253	Duplication		FALSE
ENSG00000187796	9	136361903	136373681	CARD9	16276	CARD9	43.1362	10.4724	39.7033	34.0742	21.678	30.2258	26.482	30.2258	1.14137	0.190772	Duplication		FALSE
ENSG00000165684	9	136375577	136400168	SNAPC4	11578	SNAPC4	570.436	531.414	517.489	605.909	559.202	610.222	553.503	610.222	1.10247	0.140742	Duplication		FALSE
ENSG00000165689	9	136401922	136410614	ENTR1	11581	SDCCAG3	532.7	418.057	716.031	480.103	557.431	739.029	542.905	739.029	1.36125	0.44493	Duplication		FALSE
ENSG00000165688	9	136410641	136423761	PMPCA	11580	PMPCA	1009.35	849.441	895.429	1065.47	1075.75	1136.6	971.524	1136.6	1.16992	0.226404	Duplication		FALSE
ENSG00000148384	9	136428619	136439845	INPP5E	9031	INPP5E	338.666	268.8	431.802	300.452	390.867	565.071	347.98	565.071	1.62386	0.699427	Duplication		FALSE
ENSG00000148396	9	136440096	136483759	SEC16A	9033	SEC16A	3033.04	3505.67	2499.55	3254.79	2816.03	3766.8	3019.01	3766.8	1.2477	0.319266	Duplication		FALSE
ENSG00000148400	9	136494433	136546048	NOTCH1	9035	NOTCH1	1628.19	1226.49	1531.2	1475.4	1996.54	2581.5	1557.41	2581.5	1.65756	0.729064	Duplication		TRUE	DNA-templated transcription
ENSG00000172889	9	136658856	136672678	EGFL7	13303	EGFL7	1.87614	0.925762	8.94491	3.80548	0	2.14267	3.41904	2.14267	0.626688	-0.67418	Duplication		TRUE
ENSG00000169692	9	136673143	136687457	AGPAT2	12564	AGPAT2	176.099	149.567	256.37	179.797	148.168	330.602	183.476	330.602	1.80188	0.849507	Duplication		FALSE
ENSG00000165716	9	136712572	136724742	DIPK1B	11589	FAM69B	3.93967	0	12.0269	0	1.02944	1.53576	3.26408	1.53576	0.470502	-1.08773	Duplication		FALSE
ENSG00000274356	9	136728953	136729855	AL355987.5	34905	RP11-216L13.21	0	0	0	0	0	0	0	0			Duplication
ENSG00000187922	9	136738167	136743356	LCN10	16308	LCN10	14.5919	0.836531	51.9787	25.0003	17.4998	10.2794	23.8288	10.2794	0.431386	-1.21295	Duplication		FALSE
ENSG00000204003	9	136738167	136748453	AL355987.1	17916	RP11-216L13.16	1.60046	0	0	0	3.87298	8.45727	0.968244	8.45727	8.73465	3.12675	Duplication
ENSG00000267206	9	136744017	136748525	LCN6	33192	LCN6	0	0	0	0	0	0	0	0			Duplication		FALSE
ENSG00000204001	9	136754386	136758543	LCN8	17915	LCN8	0.47683	0	0	0	3.82041	1.0669	0.955104	1.0669	1.11705	0.159693	Duplication		FALSE
ENSG00000177984	9	136759634	136766255	LCN15	14249	LCN15	5.638	5.167	13.6366	1.30253	2.80191	2.06384	5.72702	2.06384	0.360369	-1.47245	Duplication		FALSE
ENSG00000224662	9	136779939	136780218	ATP6V1G1P3	21283	ATP6V1G1P3	0	0	0	0	0	0	0	0			Duplication
ENSG00000244187	9	136791344	136793317	TMEM141	28415	TMEM141	167.544	130.21	173.283	139.851	187.899	247.186	157.811	247.186	1.56634	0.647401	Duplication		FALSE
ENSG00000272896	9	136791379	136800595	AL355987.3	34562	RP11-216L13.17	0.347889	0.893268	1.16373	0	0	2.11767	0.514249	2.11767	4.11798	2.04194	Duplication
ENSG00000213213	9	136796338	136807741	CCDC183	19046	CCDC183	8.17524	10.0388	27.6134	7.12756	5.77034	5.93337	12.6375	5.93337	0.469505	-1.09079	Duplication		FALSE
ENSG00000196642	9	136807943	136841187	RABL6	16872	RABL6	1953.67	2066.85	1694.89	1753.05	1636.51	2633.85	1787.82	2633.85	1.47321	0.558966	Duplication		FALSE
ENSG00000213212	9	136812788	136815536	NCLP1	19045	NCLP1	0.421872	0	1.21797	0	1.02163	0	0.559899	0	0		Duplication
ENSG00000232434	9	136844415	136848801	AJM1	24582	C9orf172	113.489	51.6889	260.975	94.4959	133.54	168.46	135.175	168.46	1.24623	0.317574	Duplication		FALSE
ENSG00000054148	9	136848724	136851027	PHPT1	720	PHPT1	573.614	515.432	693.736	539.874	592.65	671.781	585.423	671.781	1.14751	0.198512	Duplication		TRUE
ENSG00000177943	9	136850943	136860799	MAMDC4	14241	MAMDC4	189.58	77.2761	366.296	240.601	283.7	325.994	241.968	325.994	1.34726	0.430027	Duplication		FALSE
ENSG00000107223	9	136862119	136866308	EDF1	3389	EDF1	1889.64	1659.03	1813.3	1931.76	1933.23	2510.27	1834.33	2510.27	1.36849	0.452588	Duplication		TRUE	DNA-templated transcription
ENSG00000127191	9	136881912	136926607	TRAF2	5866	TRAF2	525.232	462.522	502.891	519.037	722.844	759.744	551.824	759.744	1.37679	0.461306	Duplication		FALSE
ENSG00000213590	9	136935840	136937161	AL807752.1	19235	RP11-229P13.2	17.0756	19.6101	13.6192	16.9093	15.4133	28.9187	16.388	28.9187	1.76463	0.819365	Duplication
ENSG00000159069	9	136940435	136944738	FBXW5	10226	FBXW5	804.839	761.319	672.883	731.453	748.658	1205.62	728.578	1205.62	1.65475	0.726615	Duplication		TRUE	Protein ubiquitination
ENSG00000176919	9	136945185	136946975	C8G	14049	C8G	0.697227	0	0	0	1.18663	1.32014	0.296658	1.32014	4.45006	2.15383	Duplication		FALSE
ENSG00000184925	9	136949551	136955497	LCN12	15602	LCN12	7.0481	4.12271	13.9455	8.83685	3.93364	12.7188	7.70968	12.7188	1.64972	0.722224	Duplication		FALSE
ENSG00000107317	9	136975092	136981742	PTGDS	3398	PTGDS	0	0	0	0	0	0	0	0			Duplication		TRUE
ENSG00000214402	9	136981904	136986410	LCNL1	19583	LCNL1	0	0	0	0	0	0	0	0			Duplication		TRUE
ENSG00000148362	9	136992422	136993984	PAXX	9029	C9orf142	157.599	141.393	174.795	126.167	154.147	287.338	149.126	287.338	1.92682	0.946223	Duplication		TRUE
ENSG00000169583	9	136994608	136996568	CLIC3	12538	CLIC3	0.0870372	0	0	0	0	1.04445	0	1.04445			Duplication		FALSE
ENSG00000107331	9	137007234	137028922	ABCA2	3399	ABCA2	36.3071	49.032	60.6949	24.7562	32.8596	49.3326	41.8357	49.3326	1.1792	0.237807	Duplication		TRUE
ENSG00000180549	9	137030174	137033010	FUT7	14690	FUT7	17.0463	0	69.4812	2.64165	0.941358	118.609	18.2661	118.609	6.49341	2.69898	Duplication		FALSE
ENSG00000279073	9	137031241	137040436	AL807752.6	36440	RP11-229P13.27	0	0	0	0	0	0	0	0			Duplication
ENSG00000107281	9	137039463	137046179	NPDC1	3394	NPDC1	12.7829	22.4409	1.01238	6.11507	13.0859	7.72285	10.6636	7.72285	0.724228	-0.465485	Duplication		TRUE
ENSG00000054179	9	137048107	137054061	ENTPD2	721	ENTPD2	29.7345	16.5047	2.11629	4.83834	35.1406	29.0603	14.65	29.0603	1.98364	0.988152	Duplication		FALSE
ENSG00000186193	9	137062127	137070557	SAPCD2	15931	SAPCD2	395.25	250.464	470.285	193.741	217.445	1345.99	282.984	1345.99	4.75644	2.24988	Duplication		FALSE
ENSG00000197355	9	137077517	137084539	UAP1L1	17066	UAP1L1	552.422	203.095	1623.53	480.017	653.241	1106.17	739.97	1106.17	1.49488	0.580033	Duplication		FALSE
ENSG00000177239	9	137086985	137109183	MAN1B1	14115	MAN1B1	590.504	547.633	688.094	464.638	643.666	978.963	586.008	978.963	1.67056	0.740335	Duplication		FALSE
ENSG00000176978	9	137110546	137115177	DPP7	14066	DPP7	903.426	574.899	1366.81	602.349	702.065	1375.12	811.531	1375.12	1.69447	0.760838	Duplication		TRUE
ENSG00000176884	9	137139154	137168756	GRIN1	14036	GRIN1	20.5611	0	39.3089	2.36481	71.9705	115.538	28.4111	115.538	4.06664	2.02384	Duplication		TRUE	ALS-associated
ENSG00000184709	9	137168758	137170051	LRRC26	15558	LRRC26	12.2375	2.89306	51.715	0	15.6156	24.7453	17.5559	24.7453	1.40952	0.495201	Duplication		FALSE
ENSG00000261793	9	137168854	137171984	AL929554.1	32554	RP11-350O14.18	0.287321	0	0	1.39507	2.05278	0	0.861963	0	0		Duplication
ENSG00000185863	9	137170858	137172409	TMEM210	15835	TMEM210	0.171633	0	0	0	0.984266	1.07533	0.246066	1.07533	4.3701	2.12767	Duplication		FALSE
ENSG00000176248	9	137174784	137188560	ANAPC2	13926	ANAPC2	593.194	622.304	560.95	573.15	577.08	944.463	583.371	944.463	1.61897	0.695079	Duplication		FALSE
ENSG00000176101	9	137188660	137190370	SSNA1	13892	SSNA1	355.69	340.788	363.857	316.409	323.831	502.958	336.221	502.958	1.49592	0.581029	Duplication		TRUE
ENSG00000176058	9	137191617	137204193	TPRN	13886	TPRN	192.127	176.406	228.16	113.014	184.429	355.333	175.502	355.333	2.02466	1.01768	Duplication		FALSE
ENSG00000187713	9	137204082	137205648	TMEM203	16248	TMEM203	339.489	314.243	276.235	268.781	286.783	510.107	286.51	510.107	1.78041	0.832211	Duplication		TRUE
ENSG00000188566	9	137205685	137217009	NDOR1	16459	NDOR1	345.747	330.035	250.355	350.366	304.637	569.558	308.849	569.558	1.84414	0.882945	Duplication		FALSE
ENSG00000212864	9	137220247	137221581	RNF208	18906	RNF208	80.5853	28.7414	260.976	30.585	46.9999	210.375	91.8257	210.375	2.29103	1.196	Duplication		TRUE	Protein ubiquitination
ENSG00000197191	9	137224635	137226315	CYSRT1	17030	CYSRT1	8.33174	8.2672	7.95268	5.16333	5.57234	13.9446	6.73889	13.9446	2.06927	1.04912	Duplication		FALSE
ENSG00000233198	9	137227271	137229638	RNF224	24920	RNF224	0.875003	1.79467	0	1.26712	0	2.09623	0.765449	2.09623	2.73856	1.45342	Duplication		FALSE
ENSG00000198569	9	137230757	137236554	SLC34A3	17430	SLC34A3	0.598455	0	1.16015	0	0.942251	2.18858	0.5256	2.18858	4.16396	2.05796	Duplication		FALSE
ENSG00000188229	9	137241287	137243707	TUBB4B	16384	TUBB4B	3042.06	3242.98	2508.11	2864.8	1932	4548.96	2636.97	4548.96	1.72507	0.786653	Duplication		TRUE	ALS-associated
ENSG00000188163	9	137243584	137247770	FAM166A	16370	FAM166A	1.11079	1.04859	0	0	0	0	0.262148	0	0		Duplication		FALSE
ENSG00000197768	9	137251261	137253483	STPG3	17187	STPG3	0.580882	0	0	1.30164	0	5.66895	0.325411	5.66895	17.4209	4.12275	Duplication		FALSE
ENSG00000188986	9	137255327	137273542	NELFB	16568	NELFB	835.697	838.52	838.04	780.495	739.558	1264.57	799.153	1264.57	1.58239	0.662108	Duplication		FALSE
ENSG00000198113	9	137277726	137282641	TOR4A	17303	TOR4A	483.467	481.951	474.165	415.426	373.544	957.351	436.271	957.351	2.19439	1.13382	Duplication		FALSE
ENSG00000270259	9	137286112	137287236	BX255925.2	33731	RP13-122B23.9	2.58609	0.872822	4.7498	2.7173	3.03924	7.28914	2.84479	7.28914	2.56228	1.35743	Duplication
ENSG00000198435	9	137299631	137302271	NRARP	17390	NRARP	27.6916	12.0442	33.3041	20.3249	8.96562	96.7032	18.6597	96.7032	5.18247	2.37364	Duplication		FALSE
ENSG00000187609	9	137306896	137423211	EXD3	16223	EXD3	45.3641	23.6727	89.0728	36.6095	45.1713	42.4138	48.6316	42.4138	0.872145	-0.19736	Duplication		TRUE
ENSG00000188747	9	137423350	137434406	NOXA1	16508	NOXA1	7.34926	1.03854	20.8992	2.78212	8.47788	2.04787	8.29944	2.04787	0.246748	-2.01889	Duplication		FALSE
ENSG00000188833	9	137434364	137441816	ENTPD8	16537	ENTPD8	0	0	0	0	0	0	0	0			Duplication		FALSE
ENSG00000165802	9	137447573	137459334	NSMF	11605	NSMF	635.249	411.442	886.522	520.919	702.579	1132.48	630.365	1132.48	1.79654	0.845224	Duplication		FALSE
ENSG00000130653	9	137459952	137550402	PNPLA7	6271	PNPLA7	40.116	51.2905	28.1902	25.5022	69.1702	27.1025	43.5382	27.1025	0.622498	-0.683858	Duplication		TRUE
ENSG00000182154	9	137551879	137552555	MRPL41	14964	MRPL41	330.567	328.32	306.228	248.809	201.374	517.988	271.183	517.988	1.91011	0.933653	Duplication		TRUE
ENSG00000148399	9	137554444	137578925	DPH7	9034	DPH7	366.475	342.507	376.852	366.031	357.536	544.518	360.732	544.518	1.50948	0.594055	Duplication		TRUE
ENSG00000165724	9	137582081	137590512	ZMYND19	11590	ZMYND19	358.532	350.11	301.804	332.92	262.682	455.458	311.879	455.458	1.46037	0.546331	Duplication		FALSE
ENSG00000197070	9	137605685	137615360	ARRDC1	16990	ARRDC1	296.508	251.109	423.75	320.517	304.997	444.337	325.093	444.337	1.3668	0.450802	Duplication		FALSE
ENSG00000181090	9	137618992	137870016	EHMT1	14791	EHMT1	2760.85	2924.94	5308.81	2428.38	3140.37	2936.24	3450.62	2936.24	0.85093	-0.232888	Duplication		TRUE
ENSG00000233998	9	137640986	137641547	SETP5	25267	SETP5	0	0	0	0	0	0	0	0			Duplication
ENSG00000255585	9	137776539	137789235	AL590627.1	30998	RP11-188C12.2	3.78282	3.16121	1.22588	2.81588	1.01121	0	2.05355	0	0		Duplication
ENSG00000148408	9	137877782	138124624	CACNA1B	9036	CACNA1B	3.97777	0.923273	8.46906	15.3748	5.94883	2.23496	7.67899	2.23496	0.291049	-1.78066	Duplication		TRUE	Synaptic vesicles/transmission
ENSG00000276388	9	138129399	138129526	AL591424.2	35589	RP11-424E7.5	0	0	0	0	0	0	0	0			Duplication
ENSG00000229926	9	138137095	138143864	AL591424.1	23519	RP11-424E7.3	0	0	0	0	0	0	0	0			Duplication
ENSG00000159247	9	138150075	138177433	TUBBP5	10259	TUBBP5	3.72708	1.08546	2.70142	8.18027	0	0	2.99179	0	0		Duplication
ENSG00000278130	9	138177426	138179774	AL591424.3	36161	RP11-424E7.6	0	0	0	0	0	0	0	0			Duplication
ENSG00000233013	9	138217068	138253217	FAM157B	24846	FAM157B	80.6285	22.3254	77.4297	115.43	104.939	83.3727	80.0309	83.3727	1.04176	0.0590168	Duplication	9q-telomere

## Sheet: C9orf72 Exp RNA Summary
Gene.stable.ID	Chromosome	Gene.start.bp	Gene.end.bp	Gene.name	X6_P1_E	X12_E	X1_P7_EA	meanE (Exp)	meanEA (Exp Affected)	fc EA/E	log2FC
ENSG00000236875	9	12134	13783	DDX11L5	0	0	0	0	0
ENSG00000181404	9	14475	73865	WASHC1	80.5656	146.386	91.0138	113.476	91.0138	0.802056	-0.318224
ENSG00000170122	9	116231	118204	FOXD4	2.86992	0	2.26013	1.43496	2.26013	1.57505	0.655396
ENSG00000172785	9	121038	179147	CBWD1	1658.59	1624.3	1424.5	1641.45	1424.5	0.867834	-0.204509
ENSG00000183784	9	212824	215893	DOCK8-AS1	12.1251	11.5146	0	11.8199	0	0
ENSG00000107099	9	214854	465259	DOCK8	4648.96	5079.26	5253.89	4864.11	5253.89	1.08013	0.111209
ENSG00000107104	9	470291	746106	KANK1	72.8275	50.5925	9.1953	61.71	9.1953	0.149008	-2.74654
ENSG00000235330	9	477750	478423	RPL12P25	7.3886	0	3.26764	3.6943	3.26764	0.88451	-0.17705
ENSG00000229875	9	659986	660326	EIF1P1	0	0	0	0	0
ENSG00000137090	9	841690	969090	DMRT1	7.79423	1.35219	5.93397	4.57321	5.93397	1.29755	0.375792
ENSG00000064218	9	976655	991732	DMRT3	0	0	0	0	0
ENSG00000228783	9	1011085	1011799	AL358976.1	0	0	0	0	0
ENSG00000173253	9	1049858	1057552	DMRT2	0	0	0	0	0
ENSG00000224836	9	1151807	1152140	AL356498.1	0	0	0	0	0
ENSG00000236594	9	1164414	1164867	RPS27AP14	0	0	0	0	0
ENSG00000233575	9	1328664	1328987	AL358934.1	0	0	0	0	0
ENSG00000202383	9	1333837	1333953	RNA5SP279	0	0	0	0	0
ENSG00000224092	9	1977784	1978547	AL591644.1	0	0	0	0	0
ENSG00000080503	9	1980290	2193624	SMARCA2	9794.52	8587.34	4847.87	9190.93	4847.87	0.527462	-0.92286
ENSG00000147852	9	2621787	2660056	VLDLR	170.523	104.004	43.1402	137.264	43.1402	0.314287	-1.66984
ENSG00000168263	9	2717510	2730037	KCNV2	0.945142	0	2.2336	0.472571	2.2336	4.72648	2.24077
ENSG00000080608	9	2720469	2844095	PUM3	1371.11	1324.26	1265.75	1347.68	1265.75	0.939205	-0.0904884
ENSG00000236496	9	2875442	2876427	GPS2P1	0	0	0	0	0
ENSG00000229184	9	2900320	2900804	ATP5PDP2	0	0	0	0	0
ENSG00000227835	9	2907073	3053408	CARM1P1	0	0	0	0	0
ENSG00000080298	9	3218297	3526004	RFX3	717.778	1223	864.985	970.389	864.985	0.89138	-0.165887
ENSG00000215297	9	3364329	3364792	AL354941.1	5.47317	8.83543	4.23966	7.1543	4.23966	0.592603	-0.754862
ENSG00000107249	9	3824127	4348392	GLIS3	9.76551	115.303	464.939	62.5341	464.939	7.43497	2.89433
ENSG00000106688	9	4490468	4587469	SLC1A1	549.04	788.812	828.861	668.926	828.861	1.23909	0.309284
ENSG00000106686	9	4553386	4666674	SPATA6L	25.1512	35.4321	12.2812	30.2916	12.2812	0.405432	-1.30247
ENSG00000225893	9	4633027	4633756	AL136231.1	0	0	0	0	0
ENSG00000205808	9	4662294	4665262	PLPP6	170.789	166.438	162.221	168.614	162.221	0.962086	-0.055762
ENSG00000106993	9	4679559	4708399	CDC37L1	199.515	256.039	201.5	227.777	201.5	0.884638	-0.176841
ENSG00000147853	9	4709556	4742043	AK3	935.439	1025.54	990.723	980.488	990.723	1.01044	0.0149822
ENSG00000270639	9	4768617	4769895	ECM1P1	0	0	0	0	0
ENSG00000220105	9	4781475	4782078	AL353151.1	0	0	0	0	0
ENSG00000120158	9	4792944	4885917	RCL1	669.817	475.259	491.521	572.538	491.521	0.858495	-0.220119
ENSG00000233186	9	4803788	4804972	KLF4P1	0	0	0	0	0
ENSG00000220937	9	4944670	4945902	HNRNPA1P41	0	0	1.08373	0	1.08373
ENSG00000096968	9	4984390	5128183	JAK2	1015.56	1385.84	833.363	1200.7	833.363	0.694064	-0.52686
ENSG00000234534	9	5040945	5041940	CSNK1G2P1	11.3915	18.334	7.85395	14.8627	7.85395	0.528433	-0.920208
ENSG00000182347	9	5084999	5086112	PDSS1P1	0	0	0	0	0
ENSG00000227730	9	5091093	5091604	MTND6P5	25.5042	43.9016	22.3336	34.7029	22.3336	0.643566	-0.63584
ENSG00000228166	9	5094139	5095014	MTND1P11	25.2166	45.9829	25.4596	35.5997	25.4596	0.715162	-0.483658
ENSG00000224083	9	5096666	5098193	MTCO1P11	45.868	43.9682	38.1127	44.9181	38.1127	0.848494	-0.237024
ENSG00000235917	9	5098341	5099325	MTCO2P11	24.0374	33.8251	24.227	28.9313	24.227	0.8374	-0.256011
ENSG00000228097	9	5099560	5100229	MTATP6P11	17.0896	26.3411	19.0435	21.7154	19.0435	0.876961	-0.189415
ENSG00000237711	9	5100236	5101009	MTCO3P11	26.1671	41.873	20.1212	34.0201	20.1212	0.591452	-0.757667
ENSG00000236254	9	5107937	5109290	MTND4P14	38.4173	52.2903	30.7152	45.3538	30.7152	0.677236	-0.56227
ENSG00000230225	9	5109496	5110762	MTND5P14	36.7584	43.4517	27.6865	40.1051	27.6865	0.690351	-0.534599
ENSG00000236567	9	5110913	5112849	TCF3P1	32.7183	23.2369	34.0713	27.9776	34.0713	1.2178	0.284281
ENSG00000254017	9	5113549	5114804	IGHEP2	13.1817	14.3863	12.2799	13.784	12.2799	0.890883	-0.166692
ENSG00000120210	9	5123880	5185647	INSL6	2.82515	4.36393	1.1044	3.59454	1.1044	0.307244	-1.70254
ENSG00000237553	9	5193339	5193558	AL133547.1	0	0	0	0	0
ENSG00000120211	9	5231419	5235304	INSL4	0	0	0	0	0
ENSG00000107014	9	5299864	5304716	RLN2	23.6292	27.6719	24.122	25.6505	24.122	0.940409	-0.0886403
ENSG00000214195	9	5311444	5311716	HMGN2P31	0	0	0	0	0
ENSG00000107018	9	5334930	5339876	RLN1	7.18654	4.41235	15.7236	5.79944	15.7236	2.71122	1.43894
ENSG00000231967	9	5356312	5356525	AL135786.1	0	0	1.05575	0	1.05575
ENSG00000107020	9	5357971	5437925	PLGRKT	242.536	401.003	233.904	321.769	233.904	0.726929	-0.460114
ENSG00000214190	9	5418373	5418976	RNF152P1	8.63604	12.2037	4.51814	10.4199	4.51814	0.433608	-1.20554
ENSG00000120217	9	5450503	5470566	CD274	570.134	1822.43	878.73	1196.28	878.73	0.734551	-0.445065
ENSG00000197646	9	5510531	5571282	PDCD1LG2	74.7164	273.603	156.528	174.159	156.528	0.898762	-0.153989
ENSG00000107036	9	5629025	5776557	RIC1	1908.91	2744.72	2746.33	2326.81	2746.33	1.1803	0.23915
ENSG00000099219	9	5765076	5833117	ERMP1	622.78	706.01	867.605	664.395	867.605	1.30586	0.384997
ENSG00000223621	9	5855781	5856426	AK4P4	1.82481	0	2.14445	0.912403	2.14445	2.35033	1.23286
ENSG00000183354	9	5881596	6008482	KIAA2026	774.694	1002.84	917.387	888.767	917.387	1.0322	0.0457242
ENSG00000120215	9	5890889	5910606	MLANA	16.069	3.24187	9.56874	9.65542	9.56874	0.991022	-0.0130109
ENSG00000137040	9	6011025	6015625	RANBP6	881.194	715.437	715.531	798.315	715.531	0.896301	-0.157946
ENSG00000237274	9	6195934	6197248	GTF3AP1	0	1.06293	0	0.531463	0	0
ENSG00000137033	9	6215786	6257983	IL33	0	2.19575	1.07583	1.09787	1.07583	0.97992	-0.0292645
ENSG00000228132	9	6276640	6276974	AL360221.1	0	0	0	0	0
ENSG00000233846	9	6278667	6279153	SELENOTP1	0	0	0	0	0
ENSG00000170777	9	6328375	6331900	TPD52L3	0	0	0	0	0
ENSG00000147854	9	6413151	6507054	UHRF2	1757.17	1876.54	1553.16	1816.86	1553.16	0.85486	-0.226241
ENSG00000178445	9	6532464	6645783	GLDC	2345.74	545.85	1248.33	1445.79	1248.33	0.863425	-0.211857
ENSG00000237158	9	6568844	6569360	AL353718.1	0	0	1.08721	0	1.08721
ENSG00000206147	9	6639139	6639604	RPL23AP57	0	0	2.18709	0	2.18709
ENSG00000229057	9	6662424	6663792	RPS3AP54	27.1341	9.93232	10.6044	18.5332	10.6044	0.572183	-0.80545
ENSG00000231381	9	6668999	6670008	RNF2P1	0	0	0	0	0
ENSG00000232946	9	6675284	6675614	AL354707.2	21.1295	3.28775	14.8976	12.2087	14.8976	1.22025	0.287177
ENSG00000107077	9	6720863	7175648	KDM4C	1176.18	1418.59	1272.9	1297.38	1272.9	0.981131	-0.0274824
ENSG00000231108	9	6734598	6735076	PRELID3BP11	0	1.09802	1.06209	0.549011	1.06209	1.93455	0.952001
ENSG00000256968	9	6748703	6748981	SNRPEP2	1.82493	0	1.05176	0.912467	1.05176	1.15266	0.204962
ENSG00000230581	9	6834456	6835577	ACTG1P14	33.7446	48.6997	42.2281	41.2221	42.2281	1.0244	0.0347829
ENSG00000230207	9	7477045	7478320	RPL4P5	0	1.06643	0	0.533213	0	0
ENSG00000178654	9	7597823	7598377	PPIAP33	0	0	0	0	0
ENSG00000137038	9	7796500	7888380	DMAC1	540.668	450.67	500.624	495.669	500.624	1.01	0.01435
ENSG00000153707	9	8314246	10612723	PTPRD	0	0.854814	5.22669	0.427407	5.22669	12.2288	3.61221
ENSG00000212695	9	8713311	8713841	AL583805.1	0	0	0	0	0
ENSG00000212829	9	9090898	9091245	RPS26P3	0.927019	0	0	0.463509	0	0
ENSG00000234360	9	10532145	10532411	AL135790.2	0	0	0	0	0
ENSG00000227138	9	10777357	10777525	AL161788.1	0	0	0	0	0
ENSG00000230589	9	10829752	10830308	IMP3P1	0	0	0	0	0
ENSG00000234146	9	11011748	11013096	AKAP8P1	0	0	0	0	0
ENSG00000275130	9	11618496	11618621	AL592227.1	0	0	0	0	0
ENSG00000231491	9	12287320	12288238	JKAMPP1	0	0	0	0	0
ENSG00000107165	9	12685439	12710285	TYRP1	0	0	2.17442	0	2.17442
ENSG00000153714	9	12775020	12823060	LURAP1L	50.5326	3.11576	8.29447	26.8242	8.29447	0.309216	-1.69331
ENSG00000214121	9	12972843	12973438	PRDX1P1	0.913698	0	0	0.456849	0	0
ENSG00000234586	9	13021694	13022892	AL161449.1	0	0	0	0	0
ENSG00000107186	9	13105704	13279590	MPDZ	0	0.883358	0	0.441679	0	0
ENSG00000223672	9	13322806	13323450	AL162386.1	0	0	0	0	0
ENSG00000229268	9	13986175	13987909	PES1P2	0	1.04464	0	0.522322	0	0
ENSG00000223568	9	14040716	14041861	RPL3P11	0	0	0	0	0
ENSG00000213954	9	14068932	14069417	ATP5PDP3	0	0	0	0	0
ENSG00000147862	9	14081843	14398983	NFIB	5.26881	3.13116	310.109	4.19999	310.109	73.8357	6.20625
ENSG00000234982	9	14204248	14205039	AL441963.1	0	0	0	0	0
ENSG00000237137	9	14531916	14532042	AL159169.1	0	0	0	0	0
ENSG00000229029	9	14593577	14594200	CDCA4P1	0	0	0	0	0
ENSG00000175893	9	14611071	14693471	ZDHHC21	1043.18	1883.75	1497.01	1463.47	1497.01	1.02292	0.0326983
ENSG00000147869	9	14719724	14722733	CER1	0	0	0	0	0
ENSG00000164946	9	14734666	14910995	FREM1	0	0.802896	32.468	0.401448	32.468	80.8773	6.33766
ENSG00000232000	9	14921013	15146401	CLCN3P1	1.01174	1.23605	0.545439	1.12389	0.545439	0.485311	-1.04302
ENSG00000214110	9	14921337	14922334	LDHAP4	7.28829	60.6551	12.8932	33.9717	12.8932	0.379527	-1.39772
ENSG00000215237	9	14993312	15019729	AL592293.1	0	0	0	0	0
ENSG00000234297	9	15055057	15056052	AL592293.2	0.905665	1.10164	1.06612	1.00365	1.06612	1.06224	0.087113
ENSG00000155158	9	15163622	15307360	TTC39B	103.252	156.052	93.3425	129.652	93.3425	0.719946	-0.47404
ENSG00000215236	9	15361393	15362134	RPL7P33	0	0	0	0	0
ENSG00000164975	9	15422704	15465953	SNAPC3	782.735	1215.24	872.08	998.986	872.08	0.872965	-0.196005
ENSG00000164985	9	15464066	15510995	PSIP1	5622.39	6422.92	3396.9	6022.65	3396.9	0.56402	-0.826181
ENSG00000278754	9	15524576	15524707	AL513423.1	0	0	0	0	0
ENSG00000213362	9	15527133	15527683	FTH1P12	0	3.20702	1.0914	1.60351	1.0914	0.680633	-0.555052
ENSG00000164989	9	15553043	16061663	CCDC171	362.611	180.107	158.829	271.359	158.829	0.585307	-0.772733
ENSG00000231376	9	15588355	15588615	HMGN2P16	2.74003	1.11747	0	1.92875	0	0
ENSG00000205549	9	16203935	16410990	C9orf92	0	0	0	0	0
ENSG00000173068	9	16409503	16870843	BNC2	101.796	0.321565	119.032	51.0586	119.032	2.33128	1.22112
ENSG00000233551	9	16775573	16775845	LSM1P1	0	0	1.08721	0	1.08721
ENSG00000226470	9	17096301	17096446	RPS29P33	0	0	0	0	0
ENSG00000237083	9	17108304	17108604	AL162725.1	0	0	0	0	0
ENSG00000044459	9	17134982	17503923	CNTLN	41.6925	94.1974	910.836	67.945	910.836	13.4055	3.74475
ENSG00000224488	9	17447145	17448543	SAMM50P1	0	0	0	0	0
ENSG00000107295	9	17579066	17797124	SH3GL2	0	0	0	0	0
ENSG00000228810	9	17589161	17591318	PABPC1P11	0	0	0	0	0
ENSG00000178031	9	17906563	18910950	ADAMTSL1	0	0	1.17832	0	1.17832
ENSG00000236857	9	18717974	18718526	RAP1BP1	0	0	0	0	0
ENSG00000155875	9	18858906	19049358	SAXO1	3.19597	0.76836	3.76064	1.98217	3.76064	1.89724	0.923901
ENSG00000236680	9	19026892	19028129	AL356000.1	0	0	0	0	0
ENSG00000155876	9	19049427	19051025	RRAGA	497.828	442.607	534.425	470.217	534.425	1.13655	0.184658
ENSG00000147874	9	19053141	19102904	HAUS6	1404.21	1199.63	1081	1301.92	1081	0.830311	-0.268276
ENSG00000147872	9	19108375	19149290	PLIN2	846.152	648.706	1096.9	747.429	1096.9	1.46756	0.553423
ENSG00000232176	9	19200335	19201046	AL161909.1	1.82335	2.16046	0	1.9919	0	0
ENSG00000137145	9	19230435	19373545	DENND4C	1871.86	2601.58	1626.55	2236.72	1626.55	0.727201	-0.459573
ENSG00000137154	9	19375715	19380236	RPS6	23674.5	27771.7	23774.8	25723.1	23774.8	0.924258	-0.113632
ENSG00000234853	9	19383217	19383887	NDUFA5P3	0	0	0	0	0
ENSG00000177076	9	19409009	19452505	ACER2	65.6605	78.2774	57.2141	71.9689	57.2141	0.794984	-0.331002
ENSG00000231909	9	19460926	19464524	MAP1LC3BP1	0	0	1.12383	0	1.12383
ENSG00000155886	9	19507452	19786928	SLC24A2	0	0	0	0	0
ENSG00000232158	9	19705338	19705655	C11orf98P1	0	0	0	0	0
ENSG00000276667	9	19895800	19895973	AL158077.1	0	0	0	0	0
ENSG00000270712	9	19957394	19958147	AL591222.2	0	0	0	0	0
ENSG00000277711	9	19967239	19967994	AL591222.3	0	0	0	0	0
ENSG00000237434	9	20331446	20332277	AL512635.1	0	0	0	0	0
ENSG00000171843	9	20341669	20622518	MLLT3	458.796	912.152	967.104	685.474	967.104	1.41086	0.49657
ENSG00000237088	9	20532552	20533339	AL163193.1	0	0	0	0	0
ENSG00000188352	9	20658309	20995955	FOCAD	1677.65	1297.07	1628.93	1487.36	1628.93	1.09518	0.131172
ENSG00000188921	9	20999509	21031640	HACD4	314.913	584.484	283.653	449.698	283.653	0.630764	-0.664828
ENSG00000230208	9	21058771	21059323	IFNNP1	0	0	0	0	0
ENSG00000171855	9	21077104	21077942	IFNB1	0	2.1436	0	1.0718	0	0
ENSG00000225027	9	21106543	21106836	IFNWP4	0	0	0	0	0
ENSG00000275980	9	21135598	21136350	AL390882.1	0	0	0	0	0
ENSG00000177047	9	21140214	21142145	IFNW1	0	0	0	0	0
ENSG00000137080	9	21165637	21166660	IFNA21	0	0	0	0	0
ENSG00000232281	9	21178589	21179188	IFNWP15	0	0	0	0	0
ENSG00000236637	9	21186694	21187671	IFNA4	0	0	0	0	0
ENSG00000226597	9	21190654	21191244	IFNWP9	0	0	0	0	0
ENSG00000214042	9	21201469	21202205	IFNA7	0	0	0	0	0
ENSG00000186803	9	21206181	21207143	IFNA10	0	0	0	0	0
ENSG00000223684	9	21209189	21209779	IFNWP18	0	0	0	0	0
ENSG00000147885	9	21216373	21217311	IFNA16	0	0	0	0	0
ENSG00000234829	9	21227243	21228222	IFNA17	0	0	0	0	0
ENSG00000232138	9	21231266	21231853	IFNWP5	0	0	0	0	0
ENSG00000228083	9	21239002	21240005	IFNA14	0	0	1.08721	0	1.08721
ENSG00000224416	9	21278050	21278619	IFNA22P	0	0	0	0	0
ENSG00000147873	9	21304326	21305312	IFNA5	0	0	0	0	0
ENSG00000226393	9	21321300	21321827	IFNA20P	0	0	0	0	0
ENSG00000198642	9	21329665	21335404	KLHL9	974.312	1356.37	1097.91	1165.34	1097.91	0.942134	-0.0859965
ENSG00000120235	9	21349835	21351378	IFNA6	0	13.1333	0	6.56664	0	0
ENSG00000233816	9	21367424	21368962	IFNA13	0.822234	27.3656	0.993287	14.0939	0.993287	0.0704763	-3.82672
ENSG00000188379	9	21384255	21385398	IFNA2	0	70.5864	7.56256	35.2932	7.56256	0.214278	-2.22244
ENSG00000231195	9	21398614	21399139	IFNA11P	0.923806	32.4086	2.16588	16.6662	2.16588	0.129956	-2.9439
ENSG00000235108	9	21403081	21403651	IFNA12P	0	0	0	0	0
ENSG00000120242	9	21409117	21410185	IFNA8	0	0	0	0	0
ENSG00000237691	9	21420234	21420813	IFNWP2	0	1.05662	0	0.528311	0	0
ENSG00000197919	9	21440439	21441316	IFNA1	0	2.12941	0	1.06471	0	0
ENSG00000238271	9	21455484	21456049	IFNWP19	0	0	0	0	0
ENSG00000184995	9	21480839	21482313	IFNE	0	0	0	0	0
ENSG00000227443	9	21638285	21638676	AL137022.1	0	0	0	0	0
ENSG00000229835	9	21695176	21696943	KHSRPP1	0	0	0	0	0
ENSG00000099810	9	21802636	21937651	MTAP	716.482	568.76	611.18	642.621	611.18	0.951074	-0.072371
ENSG00000264545	9	21802636	22029594	AL359922.1	11.8956	4.30734	4.32002	8.10146	4.32002	0.533239	-0.907145
ENSG00000229298	9	21811621	21812347	TUBB8P1	0	0	0	0	0
ENSG00000264801	9	21929457	21931073	ERVFRD-3	10.8176	3.28428	6.37618	7.05093	6.37618	0.904304	-0.145121
ENSG00000147889	9	21967753	21995301	CDKN2A	123.453	194.835	88.1389	159.144	88.1389	0.553832	-0.85248
ENSG00000147883	9	22002903	22009305	CDKN2B	2.74582	1.46595	6.50037	2.10588	6.50037	3.08677	1.6261
ENSG00000215221	9	22012155	22012536	UBA52P6	4.64636	5.40522	7.58003	5.02579	7.58003	1.50823	0.592853
ENSG00000176399	9	22446824	22455740	DMRTA1	0	0	0	0	0
ENSG00000236739	9	22747700	22748234	CLIC4P1	0	0	1.07349	0	1.07349
ENSG00000227607	9	23632106	23632360	SUMO2P2	0	0	0	0	0
ENSG00000226626	9	23681894	23682662	NOP56P2	0	0	0	0	0
ENSG00000107105	9	23690104	23826337	ELAVL2	2.41952	0.993223	0	1.70637	0	0
ENSG00000277608	9	23955760	23956444	AL365204.3	0	0	0	0	0
ENSG00000205442	9	24542952	24545946	IZUMO3	0	0	0	0	0
ENSG00000198680	9	25676389	25678440	TUSC1	4.71002	1.04184	0	2.87593	0	0
ENSG00000270683	9	25937912	25938434	FAM71BP1	0	0	0	0	0
ENSG00000120159	9	26840685	26892803	CAAP1	473.724	451.597	398.87	462.66	398.87	0.862123	-0.214034
ENSG00000232466	9	26880178	26880549	AL356133.1	7.39744	11.921	5.42107	9.65924	5.42107	0.561231	-0.833333
ENSG00000137055	9	26903372	26947242	PLAA	1108.05	969.839	922.593	1038.94	922.593	0.888012	-0.171349
ENSG00000096872	9	26947039	27062930	IFT74	274.268	247.939	203.039	261.103	203.039	0.77762	-0.362862
ENSG00000184434	9	26993136	27005672	LRRC19	0	0	0	0	0
ENSG00000120156	9	27109141	27230174	TEK	0.736498	0	0	0.368249	0	0
ENSG00000223162	9	27198287	27198401	RNA5SP280	0	0	0	0	0
ENSG00000232867	9	27210327	27210626	AL355433.1	0	0	0	0	0
ENSG00000120160	9	27284654	27297150	EQTN	0	1.14128	0	0.570642	0	0
ENSG00000120162	9	27325209	27529814	MOB3B	17.6236	106.304	113.445	61.964	113.445	1.83082	0.872488
ENSG00000147896	9	27524314	27526498	IFNK	0	0	0	0	0
ENSG00000147894	9	27535640	27573866	C9orf72	115.229	191.898	145.729	153.563	145.729	0.94898	-0.0755509
ENSG00000215441	9	27608382	27610745	CTAGE12P	0	0	0	0	0
ENSG00000174482	9	27948078	28670286	LINGO2	0	0	0	0	0
ENSG00000229060	9	28148211	28149236	AL451124.1	0	0	0	0	0
ENSG00000224955	9	28598668	28599292	KCTD10P1	0	0	0	0	0
ENSG00000230276	9	29254075	29254426	AL162388.1	0	0	0	0	0
ENSG00000277646	9	29317833	29318952	AL353684.1	0	0	0	0	0
ENSG00000229834	9	29636486	29636853	AL354676.1	0	0	0	0	0
ENSG00000230097	9	29824742	29826711	ME2P1	0	0	4.28813	0	4.28813
ENSG00000232060	9	30558880	30559481	SLC4A1APP1	0	0	0	0	0
ENSG00000239792	9	30670964	30671966	C2orf27AP2	0	0	0	0	0
ENSG00000215210	9	30689105	30690272	RBMXP2	4.59499	0	0	2.2975	0	0
ENSG00000235626	9	30773464	30774732	KRT18P66	0	0	0	0	0
ENSG00000226246	9	30799471	30800746	KRT18P36	0	0	0	0	0
ENSG00000233278	9	30831878	30832225	RPS26P2	0	0	0	0	0
ENSG00000214020	9	30935485	30935977	FTLP4	0	0	0	0	0
ENSG00000228557	9	30988085	30990572	HSPA8P17	0	0	0	0	0
ENSG00000223421	9	31165618	31166980	AL354854.1	0	0	0	0	0
ENSG00000232203	9	31253901	31254777	SLC25A6P2	0	0	0	0	0
ENSG00000226998	9	31505280	31505943	MTATP6P30	0	0	0	0	0
ENSG00000229080	9	31505946	31506615	MTCO3P30	0	0	0	0	0
ENSG00000235148	9	31644576	31645160	HMGB3P23	0	0	0	0	0
ENSG00000252313	9	32293558	32293692	RNA5SP281	0	0	0	0	0
ENSG00000225347	9	32333457	32334354	SLC25A5P8	0	0	0	0	0
ENSG00000122729	9	32384603	32454769	ACO1	341.182	265.439	343.966	303.311	343.966	1.13404	0.18147
ENSG00000107201	9	32455302	32526208	DDX58	321.234	776.922	441.081	549.078	441.081	0.803311	-0.315969
ENSG00000197579	9	32540544	32552586	TOPORS	876.478	662.931	573.781	769.705	573.781	0.745455	-0.423806
ENSG00000235453	9	32551144	32568621	SMIM27	56.7636	83.7822	29.6608	70.2729	29.6608	0.422081	-1.24441
ENSG00000165264	9	32553001	32573184	NDUFB6	548.188	463.804	598.282	505.996	598.282	1.18238	0.241699
ENSG00000232303	9	32566148	32567126	DFFBP1	12.2109	8.28409	18.9042	10.2475	18.9042	1.84476	0.883437
ENSG00000122728	9	32629454	32635669	TAF1L	0	0	0	0	0
ENSG00000238001	9	32676063	32676520	SNRPCP1	0	0	0	0	0
ENSG00000230867	9	32727069	32727522	AL157884.1	0	0	0	0	0
ENSG00000188133	9	32783540	32789201	TMEM215	0	0	0	0	0
ENSG00000236796	9	32836575	32869595	AL157884.3	0	0	0	0	0
ENSG00000137074	9	32886601	33025130	APTX	561.777	567.241	616.047	564.509	616.047	1.0913	0.126042
ENSG00000223807	9	32926051	32926450	BOLA3P4	0	0	0	0	0
ENSG00000237437	9	32945996	32947222	ASS1P12	0	0	0	0	0
ENSG00000236184	9	32979560	32980403	TCEA1P4	28.9287	42.8016	41.4491	35.8651	41.4491	1.15569	0.20876
ENSG00000225693	9	33019682	33020165	LAGE3P1	22.698	30.5915	19.992	26.6447	19.992	0.750317	-0.414429
ENSG00000086061	9	33025273	33039907	DNAJA1	3943.1	3669.81	3447.95	3806.45	3447.95	0.905817	-0.142709
ENSG00000122692	9	33041765	33076674	SMU1	1461.82	1555.81	1434.75	1508.81	1434.75	0.950914	-0.0726137
ENSG00000086062	9	33104082	33167356	B4GALT1	3573.94	2949.34	3095.79	3261.64	3095.79	0.949151	-0.0752903
ENSG00000122711	9	33218365	33248567	SPINK4	0	0	0	0	0
ENSG00000107262	9	33247820	33264720	BAG1	939.501	612.499	913.11	776	913.11	1.17669	0.234731
ENSG00000086065	9	33264879	33282070	CHMP5	764.663	1566.46	911.516	1165.56	911.516	0.78204	-0.354685
ENSG00000086102	9	33290512	33371157	NFX1	1571.19	1645.76	1883.56	1608.47	1883.56	1.17102	0.227768
ENSG00000165269	9	33383179	33402682	AQP7	33.018	4.42774	107.3	18.7229	107.3	5.73094	2.51877
ENSG00000165272	9	33441156	33447596	AQP3	24.965	3.06164	127.014	14.0133	127.014	9.0638	3.18012
ENSG00000270542	9	33449755	33449941	AL356218.1	0	0	2.11936	0	2.11936
ENSG00000165271	9	33461353	33473930	NOL6	1088.58	641.67	1083.37	865.126	1083.37	1.25227	0.324546
ENSG00000226823	9	33503655	33510711	SUGT1P1	1.82688	1.09459	1.06735	1.46073	1.06735	0.730696	-0.452657
ENSG00000230453	9	33524394	33573009	ANKRD18B	23.0645	2.99943	44.6823	13.032	44.6823	3.42867	1.77765
ENSG00000225123	9	33574361	33574588	AL139008.1	0	0	0	0	0
ENSG00000234373	9	33576380	33577014	SNX18P7	0.917688	0	5.4124	0.458844	5.4124	11.7957	3.56019
ENSG00000204982	9	33613848	33614009	PRSS3P4	0	0	0	0	0
ENSG00000205274	9	33617762	33618506	TRBV20OR9-2	0	0	0	0	0
ENSG00000231991	9	33624274	33625293	ANXA2P2	0	0	0	0	0
ENSG00000183938	9	33629121	33629586	TRBV21OR9-2	0	0	0	0	0
ENSG00000234122	9	33634111	33634246	TRBV22OR9-2	0	0	0	0	0
ENSG00000229063	9	33638035	33638494	TRBV23OR9-2	0	0	0	0	0
ENSG00000215206	9	33649047	33649614	TRBV24OR9-2	0	0	0	0	0
ENSG00000240215	9	33662166	33662663	TRBV25OR9-2	0	0	0	0	0
ENSG00000237984	9	33673504	33677499	PTENP1	0	0	1.3472	0	1.3472
ENSG00000231165	9	33695767	33696059	TRBV26OR9-2	0	0	0	0	0
ENSG00000010438	9	33750466	33799231	PRSS3	0	0	0	0	0
ENSG00000223394	9	33786221	33786828	TRBV29OR9-2	0	0	0	0	0
ENSG00000107341	9	33817160	33920399	UBE2R2	1411.18	1515.68	1344.42	1463.43	1344.42	0.918675	-0.122374
ENSG00000137073	9	33921693	34048949	UBAP2	1864.34	1563.41	1553.01	1713.88	1553.01	0.906137	-0.142198
ENSG00000226801	9	33968071	33968518	OSTCP8	24.8478	14.1468	10.7196	19.4973	10.7196	0.549797	-0.86303
ENSG00000198876	9	34086387	34127399	DCAF12	1045.4	1255.34	1255.04	1150.37	1255.04	1.09099	0.125637
ENSG00000224802	9	34109171	34109968	TUBB4BP2	6.52726	8.39605	11.0375	7.46166	11.0375	1.47922	0.56484
ENSG00000239392	9	34133157	34134696	AL354989.2	0	0	1.10939	0	1.10939
ENSG00000165006	9	34179005	34252523	UBAP1	617.428	593.456	597.259	605.442	597.259	0.986483	-0.0196335
ENSG00000227383	9	34191555	34191881	AL353662.1	11.8389	15.6223	13.663	13.7306	13.663	0.995079	-0.00711752
ENSG00000279336	9	34201273	34201515	AL353662.3	0	0	0	0	0
ENSG00000252164	9	34206134	34206241	RNA5SP282	0	0	0	0	0
ENSG00000233668	9	34223984	34224628	AL353662.2	0	1.07624	0	0.53812	0	0
ENSG00000186638	9	34252381	34311371	KIF24	372.671	312.707	358.387	342.689	358.387	1.04581	0.0646158
ENSG00000229207	9	34318407	34319655	SERPINH1P1	0	0	0	0	0
ENSG00000164978	9	34329506	34343711	NUDT2	174.074	140.09	193.112	157.082	193.112	1.22937	0.297922
ENSG00000164976	9	34366666	34376898	MYORG	129.187	116.023	153.171	122.605	153.171	1.2493	0.32112
ENSG00000164972	9	34379019	34397810	C9orf24	0	0	0.979309	0	0.979309
ENSG00000164970	9	34398184	34458570	FAM219A	77.8846	40.489	74.8771	59.1868	74.8771	1.2651	0.339249
ENSG00000122735	9	34457414	34520988	DNAI1	0	0	0	0	0
ENSG00000168913	9	34521043	34522990	ENHO	0	0	0	0	0
ENSG00000232983	9	34546524	34546996	AL160270.2	0	0	0	0	0
ENSG00000122756	9	34551432	34590140	CNTFR	0	0	0	0	0
ENSG00000164967	9	34610486	34612104	RPP25L	145.359	86.9162	86.6486	116.138	86.6486	0.746086	-0.422587
ENSG00000137100	9	34613545	34620523	DCTN3	384.274	315.862	501.383	350.068	501.383	1.43224	0.518278
ENSG00000205143	9	34621379	34628086	ARID3C	2.87649	0	1.13311	1.43824	1.13311	0.787842	-0.344022
ENSG00000147955	9	34634722	34637809	SIGMAR1	670.944	347.73	418.278	509.337	418.278	0.82122	-0.284159
ENSG00000213930	9	34638133	34651035	GALT	292.771	400.114	289.934	346.443	289.934	0.836888	-0.256893
ENSG00000258728	9	34646645	34657113	AL162231.3	0	0	0	0	0
ENSG00000137070	9	34650702	34661892	IL11RA	134.26	92.6074	88.8719	113.434	88.8719	0.78347	-0.352051
ENSG00000213927	9	34661880	34664048	CCL27	2.07111	0	0.794533	1.03555	0.794533	0.767254	-0.382224
ENSG00000187186	9	34664163	34666112	AL162231.1	21.6725	0.816599	12.8134	11.2446	12.8134	1.13952	0.188425
ENSG00000172724	9	34689570	34691276	CCL19	4.39035	0.967319	2.07556	2.67883	2.07556	0.774801	-0.368102
ENSG00000137077	9	34709005	34710136	CCL21	0	0	0	0	0
ENSG00000205108	9	34723053	34729488	FAM205A	0	0	0	0	0
ENSG00000257198	9	34832295	34838586	FAM205BP	0	1.06293	0	0.531463	0	0
ENSG00000187791	9	34889066	34895764	FAM205C	0	0	0	0	0
ENSG00000178723	9	34917175	34918296	GLULP4	0	0	0	0	0
ENSG00000215199	9	34922184	34922921	YWHAZP6	0	1.10067	0	0.550337	0	0
ENSG00000122733	9	34957608	34982544	PHF24	0	0	0	0	0
ENSG00000137094	9	34989641	34998900	DNAJB5	206.601	205.035	134.458	205.818	134.458	0.653287	-0.61421
ENSG00000273597	9	35001342	35002994	AL355377.1	8.18929	2.14755	9.69022	5.16842	9.69022	1.87489	0.906806
ENSG00000233148	9	35010703	35011285	SYF2P2	0	0	0	0	0
ENSG00000174038	9	35041095	35045986	C9orf131	4.72822	10.7273	6.89651	7.72774	6.89651	0.892436	-0.16418
ENSG00000165280	9	35056064	35072627	VCP	6339.67	4579.48	7407.76	5459.58	7407.76	1.35684	0.440249
ENSG00000221829	9	35073835	35080016	FANCG	535.765	367.747	368.36	451.756	368.36	0.815397	-0.294426
ENSG00000165282	9	35088688	35096601	PIGO	568.798	433.408	539.633	501.103	539.633	1.07689	0.10687
ENSG00000165283	9	35099776	35103195	STOML2	1431.26	1120.72	1240.37	1275.99	1240.37	0.972081	-0.0408514
ENSG00000005238	9	35104112	35116341	FAM214B	115.665	168.806	128.798	142.235	128.798	0.905527	-0.14317
ENSG00000215198	9	35147410	35149184	AL353795.1	0	0	0	0	0
ENSG00000198722	9	35161992	35405338	UNC13B	456.053	35.6135	21.5469	245.833	21.5469	0.0876485	-3.51213
ENSG00000179766	9	35406755	35483035	ATP8B5P	0	2.52544	0	1.26272	0	0
ENSG00000244213	9	35449748	35450352	ZFAND6P1	0	0	0	0	0
ENSG00000198853	9	35490111	35561898	RUSC2	38.6512	12.3988	4.55774	25.525	4.55774	0.17856	-2.48552
ENSG00000235619	9	35507564	35507873	RPL36AP33	0.909072	1.09515	0	1.00211	0	0
ENSG00000215187	9	35561831	35563899	FAM166B	0.646303	3.76386	1.45109	2.20508	1.45109	0.658066	-0.603696
ENSG00000227852	9	35592786	35592951	RPS29P17	0	0	0	0	0
ENSG00000107140	9	35605262	35610041	TESK1	313.594	303.481	261.647	308.537	261.647	0.848025	-0.237821
ENSG00000137101	9	35609533	35646810	CD72	118.129	309.146	68.7988	213.637	68.7988	0.322035	-1.63471
ENSG00000137078	9	35649295	35650950	SIT1	563.763	588.881	428.328	576.322	428.328	0.743209	-0.42816
ENSG00000159884	9	35658290	35661511	CCDC107	147.011	157.028	134.452	152.02	134.452	0.884438	-0.177167
ENSG00000137135	9	35658875	35675866	ARHGEF39	328.611	427.454	327.25	378.033	327.25	0.865666	-0.208118
ENSG00000107159	9	35673918	35681159	CA9	2.93303	0	10.6887	1.46652	10.6887	7.28851	2.86562
ENSG00000198467	9	35681992	35690056	TPM2	25.464	31.0781	38.7022	28.2711	38.7022	1.36897	0.453089
ENSG00000137076	9	35696948	35732195	TLN1	12034.9	8874.99	11711.2	10454.9	11711.2	1.12016	0.163702
ENSG00000107175	9	35732598	35736999	CREB3	288.439	330.823	466.857	309.631	466.857	1.50778	0.59243
ENSG00000070610	9	35736866	35749228	GBA2	773.1	522.583	596.751	647.842	596.751	0.921138	-0.118511
ENSG00000107185	9	35749287	35758585	RGP1	598.068	532.602	578.974	565.335	578.974	1.02413	0.0343928
ENSG00000215183	9	35752990	35756613	MSMP	2.87394	1.02807	3.37037	1.95101	3.37037	1.7275	0.78869
ENSG00000159899	9	35792154	35809732	NPR2	54.1158	81.2716	88.7859	67.6937	88.7859	1.31158	0.391308
ENSG00000137098	9	35808045	35812272	SPAG8	10.4911	22.0912	8.00618	16.2912	8.00618	0.491443	-1.0249
ENSG00000137133	9	35812960	35815354	HINT2	221.317	172.357	274.825	196.837	274.825	1.39621	0.481513
ENSG00000137103	9	35814451	35865518	TMEM8B	90.7572	77.8652	81.025	84.3112	81.025	0.961023	-0.0573571
ENSG00000204930	9	35816391	35828747	FAM221B	0	1.24316	1.28063	0.62158	1.28063	2.06028	1.04284
ENSG00000236083	9	35859055	35859980	OR13E1P	0	0	0	0	0
ENSG00000168828	9	35869263	35870601	OR13J1	0	0	0	0	0
ENSG00000233659	9	35874810	35875194	NDUFA5P4	0	0	0	0	0
ENSG00000196196	9	35906202	35907136	HRCT1	0	0	0	0	0
ENSG00000235387	9	35909490	35937153	SPAAR	0	0	0	0	0
ENSG00000225639	9	35943210	35943934	PGAM1P2	0	0	0	0	0
ENSG00000278889	9	35957108	35958154	OR2S2	0	0	0	0	0
ENSG00000228307	9	35962195	36014623	OR2S1P	0	0	0	0	0
ENSG00000213866	9	35971344	35972318	YBX1P10	0.933074	11.5483	1.10509	6.24071	1.10509	0.177078	-2.49754
ENSG00000179443	9	35991336	35992285	OR13C6P	0	0	0	0	0
ENSG00000243641	9	36002909	36003867	OR13C7	0	0	0	0	0
ENSG00000236110	9	36021692	36022113	OR2AM1P	0	0	0	0	0
ENSG00000122707	9	36036913	36124455	RECK	34.5677	71.9788	30.2886	53.2732	30.2886	0.568552	-0.814636
ENSG00000122694	9	36136536	36163913	GLIPR2	42.527	79.7419	8.9481	61.1345	8.9481	0.146368	-2.77233
ENSG00000185972	9	36169388	36171334	CCIN	0	0	0	0	0
ENSG00000122705	9	36190856	36304781	CLTA	1441.01	1383.72	1274.13	1412.37	1274.13	0.902123	-0.148604
ENSG00000159921	9	36214441	36277056	GNE	51.0967	71.1165	35.6477	61.1066	35.6477	0.583369	-0.777518
ENSG00000215283	9	36303499	36304924	HMGB3P24	0	0	0	0	0
ENSG00000137075	9	36336396	36487548	RNF38	1043.79	1183.42	985.018	1113.6	985.018	0.884533	-0.177013
ENSG00000165304	9	36572862	36677683	MELK	1065.53	1237.57	932.583	1151.55	932.583	0.809853	-0.304269
ENSG00000196092	9	36833269	37034268	PAX5	5158.66	5792.02	4162.8	5475.34	4162.8	0.760282	-0.395393
ENSG00000125385	9	37046835	37047237	AL161781.1	0	1.06662	0	0.533311	0	0
ENSG00000147905	9	37120539	37358149	ZCCHC7	1338.51	1756.59	1065.92	1547.55	1065.92	0.68878	-0.537884
ENSG00000228292	9	37205112	37205368	AL512604.1	0	0	0	0	0
ENSG00000137106	9	37422666	37436990	GRHPR	2076.13	1761.36	1862.79	1918.74	1862.79	0.97084	-0.0426941
ENSG00000236156	9	37434177	37434586	CHCHD4P3	4.63746	0	5.41898	2.31873	5.41898	2.33704	1.22469
ENSG00000168795	9	37438102	37465450	ZBTB5	461.166	517.642	423.291	489.404	423.291	0.86491	-0.209377
ENSG00000187988	9	37477149	37478317	KCTD9P3	0	0	0	0	0
ENSG00000137054	9	37485948	37503697	POLR1E	746.831	648.322	644.383	697.577	644.383	0.923744	-0.114435
ENSG00000230188	9	37490421	37490893	AL158156.1	0	1.07276	0	0.53638	0	0
ENSG00000147912	9	37510892	37576380	FBXO10	323.174	417.704	444.475	370.439	444.475	1.19986	0.26287
ENSG00000256966	9	37512547	37592469	AL513165.2	15.4092	11.2051	0	13.3071	0	0
ENSG00000175768	9	37582646	37592604	TOMM5	1438.96	1238.78	1147.15	1338.87	1147.15	0.856807	-0.222958
ENSG00000255872	9	37588413	38068687	AL138752.2	0	0	2.24128	0	2.24128
ENSG00000233111	9	37636688	37637293	RAB1C	0	0	1.08721	0	1.08721
ENSG00000070601	9	37650954	37746904	FRMPD1	38.6445	38.0912	64.0224	38.3678	64.0224	1.66865	0.73868
ENSG00000165275	9	37753803	37778972	TRMT10B	91.9176	193.522	146.135	142.72	146.135	1.02393	0.0341186
ENSG00000107371	9	37766978	37801437	EXOSC3	710.298	563.317	614.69	636.807	614.69	0.965268	-0.0509989
ENSG00000122741	9	37800554	37867666	DCAF10	756.378	733.018	659.176	744.698	659.176	0.885159	-0.175992
ENSG00000232454	9	37836044	37836394	AL138752.1	9.13936	6.65326	2.1179	7.89631	2.1179	0.268214	-1.89854
ENSG00000226055	9	37878116	37879493	PAICSP1	0.903511	1.09494	1.06371	0.999224	1.06371	1.06454	0.0902275
ENSG00000122696	9	37879400	37904353	SLC25A51	344.866	240.925	354.354	292.896	354.354	1.20983	0.274804
ENSG00000213839	9	37885683	37886390	TMX2P1	0	0	1.09269	0	1.09269
ENSG00000107338	9	37915898	38069227	SHB	74.1313	25.3229	136.832	49.7271	136.832	2.75166	1.4603
ENSG00000137124	9	38392702	38398661	ALDH1B1	770.232	460.263	806.641	615.247	806.641	1.31108	0.39076
ENSG00000137142	9	38406528	38424454	IGFBPL1	0.934204	0	2.1936	0.467102	2.1936	4.6962	2.23149
ENSG00000283162	9	38433696	38543880	AL390726.5	0	0	1.49245	0	1.49245
ENSG00000225254	9	38452782	38454070	ARMC8P1	0	0	0	0	0
ENSG00000215165	9	38478471	38479350	TCEA1P3	0	0	1.07446	0	1.07446
ENSG00000229511	9	38486859	38488338	GAS2L1P1	0	0	0	0	0
ENSG00000237487	9	38504447	38505482	VN1R48P	0	0	0	0	0
ENSG00000243085	9	38526831	38527032	AL390726.1	0	0	0	0	0
ENSG00000176007	9	38527097	38527912	FAM220BP	0	0	0	0	0
ENSG00000273036	9	38540567	38542792	AL390726.4	132.221	11.1648	77.0543	71.6931	77.0543	1.07478	0.104042
ENSG00000283486	9	38540569	38577207	FAM95C	34.392	0	50.5783	17.196	50.5783	2.94128	1.55645
ENSG00000225345	9	38566260	38568211	SNX18P3	233.129	32.6745	354.363	132.902	354.363	2.66635	1.41487
ENSG00000180071	9	38571358	38620596	ANKRD18A	423.08	12.1246	341.068	217.602	341.068	1.56739	0.648366
ENSG00000237557	9	38643042	38643768	YWHABP1	0	0	0	0	0
ENSG00000283329	9	38694263	38720428	FAM240B	0	0	1.08804	0	1.08804
ENSG00000234680	9	39016969	39039594	VN2R3P	0	0	0	0	0
ENSG00000106714	9	39072767	39288315	CNTNAP3	8.03062	0.215168	15.5435	4.1229	15.5435	3.77004	1.91458
ENSG00000226625	9	39154075	39155479	RBM17P1	0	1.06293	0	0.531463	0	0
ENSG00000271454	9	39159071	39160319	AL353729.2	0	0	0	0	0
ENSG00000243695	9	39173794	39174513	AL353729.1	0	0	0	0	0
ENSG00000204849	9	39355669	39361962	SPATA31A1	0	0	0	0	0
ENSG00000277024	9	39359890	39369105	BX005214.3	0	0	0	0	0
ENSG00000198416	9	39443815	39508885	ZNF658B	24.996	31.6228	21.1161	28.3094	21.1161	0.745906	-0.422935
ENSG00000229707	9	39485379	39485865	SKP1P3	0	0	0	0	0
ENSG00000269692	9	39631046	39632416	FKBP4P2	0	0	0	0	0
ENSG00000273994	9	39651901	39652377	SDR42E1P1	0	0	0	0	0
ENSG00000234720	9	39654241	39655531	ATP5F1AP8	0	0	0	0	0
ENSG00000226108	9	39734670	39735628	RAB28P1	0	0	0	0	0
ENSG00000232239	9	39739747	39741193	RBPJP5	0	0	0	0	0
ENSG00000229273	9	39809562	39810019	BX664615.1	0.948429	9.50031	7.78525	5.22437	7.78525	1.49018	0.575486
ENSG00000204837	9	39816542	40106661	FGF7P3	0	0	0	0	0
ENSG00000232798	9	39892550	39892895	CR769767.1	0.924043	0	1.07225	0.462022	1.07225	2.32078	1.21461
ENSG00000184961	9	39983821	39984401	RPL7AP49	0	0	0	0	0
ENSG00000237846	9	40105822	40106527	AL773545.3	3.83179	12.1654	6.78167	7.99858	6.78167	0.847858	-0.238105
ENSG00000230804	9	40121962	40122540	C2orf27AP3	0.962635	2.0243	0	1.49347	0	0
ENSG00000236966	9	40131747	40132218	AL773545.2	0.91649	0	1.07559	0.458245	1.07559	2.3472	1.23094
ENSG00000283211	9	40167392	40171329	AL773545.4	0	0	0	0	0
ENSG00000283246	9	40187792	40193921	MEP1AP1	0	0	0	0	0
ENSG00000183148	9	40223285	40266392	ANKRD20A2	3.18568	0	19.4819	1.59284	19.4819	12.2309	3.61246
ENSG00000234812	9	40291275	40291502	BX664727.2	0	0	0	0	0
ENSG00000231390	9	40293082	40293955	SNX18P8	0	0	0	0	0
ENSG00000224681	9	40332995	40333460	BX664727.1	0	0	0	0	0
ENSG00000227069	9	40346144	40347052	CNN2P2	0	0	0	0	0
ENSG00000232433	9	40348599	40349791	GXYLT1P3	0	0	0	0	0
ENSG00000274157	9	40358454	40358682	AL591471.1	0	0	0	0	0
ENSG00000278122	9	40481558	40497592	AQP7P5	0	0	0	0	0
ENSG00000274067	9	40481559	40497591	FP885919.1	0	0	0	0	0
ENSG00000184906	9	40497850	40566779	AMYH02020865.1	0	1.13675	1.14996	0.568377	1.14996	2.02324	1.01667
ENSG00000225380	9	40641841	40642117	IGKV1OR9-2	0.918679	0	1.07795	0.459339	1.07795	2.34674	1.23066
ENSG00000276963	9	40755407	40767875	AL353626.3	0	0	0	0	0
ENSG00000276868	9	40883634	40883763	AL353626.2	0	0	0	0	0
ENSG00000276291	9	40992249	41218410	FRG1HP	210.492	397.379	267.666	303.936	267.666	0.880667	-0.183331
ENSG00000277778	9	41006999	41074617	PGM5P2	292.761	366.496	401.162	329.628	401.162	1.21701	0.283346
ENSG00000273514	9	41126430	41128463	FOXD4L6	1.89196	0	1.11981	0.945979	1.11981	1.18376	0.243377
ENSG00000215126	9	41131306	41199261	CBWD6	411.984	469.267	512.919	440.625	512.919	1.16407	0.219178
ENSG00000278647	9	41280460	41280787	CDK2AP2P1	0	0	0	0	0
ENSG00000274680	9	41292887	41294125	MYO5BP1	0	0	0	0	0
ENSG00000276832	9	41340823	41355538	AL354718.3	0	0	1.13481	0	1.13481
ENSG00000275160	9	41479960	41480548	AL354718.1	12.085	2.11828	12.0502	7.10162	12.0502	1.69682	0.762837
ENSG00000277340	9	41573156	41573453	AL591926.3	0	0	0	0	0
ENSG00000278077	9	41644771	41644981	AL591926.6	0.930725	0	0	0.465362	0	0
ENSG00000278054	9	41647825	41648035	AL591926.5	0	0	0	0	0
ENSG00000276412	9	41651658	41654594	AL591926.2	0	1.07467	0	0.537336	0	0
ENSG00000274688	9	41700480	41700696	AL591926.1	0	0	0	0	0
ENSG00000278001	9	41700682	41701096	AL591926.4	0	0	9.7562	0	9.7562
ENSG00000154529	9	41890314	42129510	CNTNAP3B	4.14121	2.60415	10.3702	3.37268	10.3702	3.07475	1.62047
ENSG00000237207	9	41974362	41975768	RBM17P3	0	0	0	0	0
ENSG00000270909	9	41979352	41983753	CR788268.1	0	0	0	0	0
ENSG00000185775	9	42183659	42189887	SPATA31A6	0	0	0	0	0
ENSG00000239986	9	42196333	42196662	AL445584.1	0	0	0	0	0
ENSG00000276277	9	42213841	42213918	AL445584.3	0	0	0	0	0
ENSG00000268234	9	42384805	42386136	FKBP4P6	0	0	0	0	0
ENSG00000277213	9	42408526	42409006	SDR42E1P2	0	0	0	0	0
ENSG00000234861	9	42410830	42412150	ATP5F1AP1	0	0	0	0	0
ENSG00000227353	9	42492663	42493570	RAB28P3	0	0	0	0	0
ENSG00000227924	9	42497704	42499134	RBPJP6	0	0	0	0	0
ENSG00000212952	9	42568865	42569315	BX088651.1	0	1.06044	0	0.530218	0	0
ENSG00000204816	9	42625436	42626813	FGF7P5	0	0	0	0	0
ENSG00000230245	9	42636788	42637139	BX088651.3	0	0	0	0	0
ENSG00000216829	9	42667506	42668887	FGF7P4	0	0	0	0	0
ENSG00000204818	9	42795392	42800672	ADGRF5P2	0	0	0	0	0
ENSG00000224537	9	42817105	42823213	MEP1AP4	0	0	0	0	0
ENSG00000236816	9	42830337	42950827	ANKRD20A7P	0	0	0	0	0
ENSG00000273900	9	42921443	42921670	CR848007.2	0	0	0	0	0
ENSG00000275144	9	42923277	42924144	SNX18P5	0	0	0	0	0
ENSG00000230635	9	42950566	42951630	CYP4F60P	0	0	0	0	0
ENSG00000229079	9	42959280	42960066	CR848007.1	0	0	0	0	0
ENSG00000213816	9	42972386	42973289	CNN2P4	0	0	0	0	0
ENSG00000277737	9	43109866	43125905	FP325317.1	0	0	0	0	0
ENSG00000277598	9	60546920	60547154	BX088702.1	0	0	0	0	0
ENSG00000276581	9	60914374	60920650	SPATA31A5	0	0	0	0	0
ENSG00000275628	9	60918581	60927822	AL590491.1	0	0	0	0	0
ENSG00000274516	9	60929774	60936746	FAM74A6	9.77963	8.52254	15.1388	9.15108	15.1388	1.65431	0.726233
ENSG00000278485	9	60944555	60944636	AL590491.3	0	0	0	0	0
ENSG00000283541	9	61063752	61113954	BX005040.4	0	0	0	0	0
ENSG00000276040	9	61190003	61196280	SPATA31A7	0	0	2.20203	0	2.20203
ENSG00000276149	9	61202718	61203087	BX005040.2	0	0	0	0	0
ENSG00000274583	9	61205258	61212373	FAM74A4	0	0	0	0	0
ENSG00000283378	9	61330717	61453030	CNTNAP3C	0	0	0	0	0
ENSG00000277109	9	61581813	61582675	AL935212.3	0	0	0	0	0
ENSG00000231454	9	61665579	61666386	AL935212.2	0	0	0	0	0
ENSG00000204805	9	61861625	61863200	AL391987.2	0	0	0	0	0
ENSG00000170152	9	61861848	61862567	AL391987.1	0	0	0	0	0
ENSG00000276845	9	61944232	61945136	CR769775.1	0	0	0	0	0
ENSG00000231995	9	62266319	62266919	AL590399.4	0	1.06399	3.30884	0.531997	3.30884	6.21965	2.63683
ENSG00000236450	9	62357834	62358140	AL590399.6	0	0	0	0	0
ENSG00000227449	9	62376161	62435199	FGF7P6	17.8927	21.1449	13.0612	19.5188	13.0612	0.669157	-0.579583
ENSG00000226429	9	62395370	62395678	AL590399.2	0	0	0	0	0
ENSG00000224603	9	62444256	62444634	BX664725.1	0	0	0	0	0
ENSG00000204801	9	62474948	62476333	FGF7P7	0	0	0	0	0
ENSG00000212951	9	62532397	62532853	BX005266.1	0.969043	0	0	0.484521	0	0
ENSG00000278213	9	62559839	62569907	CNTNAP3P5	0	0	0	0	0
ENSG00000234217	9	62601226	62602672	RBPJP7	0	0	0	0	0
ENSG00000236825	9	62606797	62607748	RAB28P2	0	0	0	0	0
ENSG00000234451	9	62609725	62610799	BX005266.3	0	0	0	0	0
ENSG00000241571	9	62686912	62688190	ATP5F1AP7	0	0	0	0	0
ENSG00000234276	9	62690033	62690534	SDR42E1P3	0	0	0	0	0
ENSG00000235256	9	62710036	62711398	FKBP4P7	0	0	0	0	0
ENSG00000202474	9	62802320	62802438	RNA5SP283	0	0	1.04611	0	1.04611
ENSG00000184523	9	62838824	62844276	PTGER4P2	0	0	0	0	0
ENSG00000237451	9	62844818	62845184	CDK2AP2P2	2.82045	1.03701	6.56183	1.92873	6.56183	3.40215	1.76645
ENSG00000238245	9	62857208	62858484	MYO5BP2	0	0	0	0	0
ENSG00000227582	9	62860873	62864957	ADGRF5P1	0	0	0	0	0
ENSG00000219693	9	62888535	62889921	FGF7P8	0	0	0	0	0
ENSG00000273509	9	62924911	62934964	CNTNAP3P1	0	0	0	0	0
ENSG00000244081	9	63025597	63025993	AL591379.2	0	0	0	0	0
ENSG00000198312	9	63055641	63059217	BMS1P9	2.73714	0	0	1.36857	0	0
ENSG00000182021	9	63111255	63127100	AL591379.1	48.8211	56.9404	45.0867	52.8807	45.0867	0.852611	-0.23004
ENSG00000176115	9	63127359	63143401	AQP7P4	0	0	0	0	0
ENSG00000237238	9	63299453	63385117	BMS1P10	34.436	16.3146	32.0654	25.3753	32.0654	1.26365	0.337593
ENSG00000186466	9	63317067	63333091	AQP7P1	1.86335	0	9.94676	0.931676	9.94676	10.6762	3.41633
ENSG00000228522	9	63330326	63343660	AL845321.1	0	1.06293	0	0.531463	0	0
ENSG00000233555	9	63581254	63581834	AL591438.1	0	0	0	0	0
ENSG00000234042	9	63703065	63703755	AL591438.2	0	2.08512	0	1.04256	0	0
ENSG00000268951	9	63719864	63720441	AL772155.3	1.87708	0	0	0.938542	0	0
ENSG00000225360	9	63729702	63730173	AL772155.2	0	0	0	0	0
ENSG00000228656	9	63761546	63762824	MYO5BP3	0	0	0	0	0
ENSG00000226020	9	63774870	63775241	CDK2AP2P3	0	0	0	0	0
ENSG00000239684	9	63775892	63776143	PTGER4P3	0	0	0	0	0
ENSG00000207277	9	63813190	63813307	RNA5SP284	0.913698	0	0	0.456849	0	0
ENSG00000232815	9	63817748	63818462	DUX4L50	83.0732	89.121	176.47	86.0971	176.47	2.04966	1.03539
ENSG00000215548	9	63832127	63859641	FRG1JP	5.39404	23.9189	7.45595	14.6565	7.45595	0.508715	-0.975072
ENSG00000204790	9	63974762	64004155	AL163540.1	0.919218	1.08361	1.08115	1.00141	1.08115	1.07962	0.110527
ENSG00000172014	9	64369394	64413142	ANKRD20A4	27.3322	10.1852	44.6372	18.7587	44.6372	2.37955	1.25069
ENSG00000224185	9	64439346	64440180	SNX18P9	1.8547	1.05741	5.48178	1.45605	5.48178	3.76482	1.91258
ENSG00000229156	9	64462819	64463196	CR769776.2	3.75991	2.02446	15.3279	2.89218	15.3279	5.29976	2.40593
ENSG00000224106	9	64465463	64466498	CYP4F25P	0	0	0	0	0
ENSG00000224762	9	64473040	64473826	CR769776.1	0	0	0	0	0
ENSG00000235832	9	64486164	64487069	CNN2P3	0	0	0	0	0
ENSG00000235310	9	64488600	64489786	GXYLT1P6	0	0	0	0	0
ENSG00000277869	9	64498517	64498745	AL773524.1	0	0	0	0	0
ENSG00000181997	9	64621560	64637586	AQP7P2	0	0	0	0	0
ENSG00000176134	9	64637845	64652556	AL445665.1	2.49426	1.43683	0.740282	1.96555	0.740282	0.376629	-1.40878
ENSG00000225883	9	64705734	64709311	BMS1P11	16.4025	0	30.087	8.20125	30.087	3.66859	1.87522
ENSG00000235932	9	64737403	64737755	AL359955.2	0.913698	0	0	0.456849	0	0
ENSG00000156755	9	64765054	64765535	IGKV1OR-2	0	1.08544	0	0.54272	0	0
ENSG00000271225	9	64810865	64811429	BNIP3P4	31.8435	30.8628	21.2559	31.3531	21.2559	0.677951	-0.560747
ENSG00000197550	9	64817870	64836341	AL359955.1	2.61361	1.07454	8.37106	1.84407	8.37106	4.53944	2.18252
ENSG00000223602	9	64878790	64889063	AC125634.1	0	0	3.24283	0	3.24283
ENSG00000224599	9	65189995	65193610	BMS1P12	0	0	3.21216	0	3.21216
ENSG00000236252	9	65219987	65230861	AL512605.1	0	0	0	0	0
ENSG00000267085	9	65222522	65222777	AL512605.2	0	0	0	0	0
ENSG00000204780	9	65250543	65250826	IGKV1OR9-1	0	0	0	0	0
ENSG00000204779	9	65282101	65285209	FOXD4L5	6.52643	3.11579	8.84687	4.82111	8.84687	1.83503	0.875802
ENSG00000204778	9	65287914	65323015	CBWD4P	15.3248	16.48	34.9416	15.9024	34.9416	2.19726	1.13571
ENSG00000280286	9	65646982	65652679	FRG1KP	0	0	1.09662	0	1.09662
ENSG00000147996	9	65668805	65734041	CBWD5	1100.04	1348.98	1241.32	1224.51	1241.32	1.01372	0.0196635
ENSG00000184659	9	65736555	65738784	FOXD4L4	2.85095	4.07593	5.63065	3.46344	5.63065	1.62574	0.701096
ENSG00000204776	9	65770955	65771434	IGKV1OR-3	0	1.08557	0	0.542787	0	0
ENSG00000237904	9	65798726	65799124	BX284632.2	0	0	0	0	0
ENSG00000235893	9	65816932	65817472	BX284632.1	11.5818	7.09332	18.1457	9.33758	18.1457	1.9433	0.958507
ENSG00000231701	9	65828120	65831696	BMS1P13	0	2.1621	0	1.08105	0	0
ENSG00000279955	9	65865190	65877274	AC129778.1	0	0	0	0	0
ENSG00000279688	9	65878766	65894790	AQP7P3	2.78471	0	0	1.39235	0	0
ENSG00000273668	9	66017643	66017868	AL136317.1	0	0	0	0	0
ENSG00000275026	9	66022661	66027719	GXYLT1P4	2.80095	0	0.694742	1.40048	0.694742	0.496075	-1.01137
ENSG00000278068	9	66029264	66030169	AL136317.3	0	0	0	0	0
ENSG00000278720	9	66042646	66043342	AL669942.2	0	0	0	0	0
ENSG00000229146	9	66082350	66083187	SNX18P4	0	2.11	15.3153	1.055	15.3153	14.5168	3.85965
ENSG00000276203	9	66106815	66179474	ANKRD20A3	9.12768	20.4636	123.047	14.7956	123.047	8.31643	3.05596
ENSG00000233765	9	66253424	66254464	AL591479.1	0	1.02803	0	0.514014	0	0
ENSG00000274181	9	66635754	66637197	RBPJP2	0	0	0	0	0
ENSG00000276894	9	66641314	66642277	RAB28P4	0	0	0	0	0
ENSG00000277297	9	66721158	66722760	ATP5F1AP10	0	1.07562	0	0.537809	0	0
ENSG00000273849	9	66724584	66725064	SDR42E1P4	0	0	0	0	0
ENSG00000276457	9	66744561	66745929	FKBP4P8	0	0	0	0	0
ENSG00000274349	9	66856426	66932141	ZNF658	79.9752	76.8307	89.142	78.4029	89.142	1.13697	0.185198
ENSG00000277490	9	66879454	66879940	BX664608.1	0	0	0	0	0
ENSG00000276039	9	66962271	66962348	AL353770.2	0	0	0	0	0
ENSG00000274355	9	66976520	66976991	FAM74A3	0	0	0	0	0
ENSG00000274820	9	66979460	66979862	AL353770.1	0	0	0	0	0
ENSG00000275969	9	66986304	66992583	SPATA31A3	0	0	0	0	0
ENSG00000276386	9	67059560	67293468	CNTNAP3P2	0	0	0	0	0
ENSG00000277575	9	67203635	67208072	AL162233.1	0	0	0	0	0
ENSG00000273999	9	67211663	67213067	RBM17P2	0	0	0	0	0
ENSG00000276204	9	67328207	67329404	BX005195.1	0	0	0	0	0
ENSG00000274026	9	67717411	67719178	FAM27E3	76.4762	113.29	126.112	94.8832	126.112	1.32913	0.410477
ENSG00000278763	9	67725690	67725902	FAM27B	11.995	12.1763	18.1156	12.0857	18.1156	1.49893	0.583933
ENSG00000275493	9	67725914	67726255	AL627230.1	0	0	0	0	0
ENSG00000277618	9	67797221	67797500	AL627230.2	0	1.10023	0	0.550117	0	0
ENSG00000260691	9	67832765	67920552	ANKRD20A1	15.7948	0.422223	23.3135	8.10849	23.3135	2.8752	1.52366
ENSG00000196873	9	68232003	68300015	CBWD3	1113.43	953.063	1048.05	1033.25	1048.05	1.01432	0.0205143
ENSG00000187559	9	68302867	68305084	FOXD4L3	0	0	0	0	0
ENSG00000154330	9	68328308	68531061	PGM5	11.6083	13.9038	11.7698	12.756	11.7698	0.922684	-0.116091
ENSG00000181778	9	68536580	68540867	TMEM252	0	0	0	0	0
ENSG00000224025	9	68609125	68611984	AL353616.1	0	0	0	0	0
ENSG00000107242	9	68705240	69009176	PIP5K1B	832.824	614.957	592.589	723.89	592.589	0.818617	-0.288739
ENSG00000187866	9	68780065	68785566	FAM122A	553.547	428.572	582.176	491.059	582.176	1.18555	0.245558
ENSG00000236998	9	68788307	68789670	AL354794.2	0	0	0	0	0
ENSG00000165059	9	69012529	69014113	PRKACG	0	0	0	0	0
ENSG00000165060	9	69035563	69100178	FXN	349.173	278.481	452.357	313.827	452.357	1.44142	0.527493
ENSG00000270236	9	69107926	69108217	AL162730.1	0	0	0	0	0
ENSG00000119139	9	69121264	69274615	TJP2	663.401	677.286	1250.94	670.343	1250.94	1.86612	0.900042
ENSG00000135063	9	69324567	69392558	FAM189A2	0	0	1.43742	0	1.43742
ENSG00000107282	9	69427532	69672371	APBA1	0.884409	0	41.4275	0.442204	41.4275	93.6841	6.54973
ENSG00000188647	9	69709522	69760011	PTAR1	966.07	1192.13	1092.23	1079.1	1092.23	1.01217	0.0174547
ENSG00000204711	9	69820817	69906227	C9orf135	0	0	0	0	0
ENSG00000165072	9	70043848	70226972	MAMDC2	0	0	1.0835	0	1.0835
ENSG00000236801	9	70217195	70217668	RPL24P8	0.918051	2.12796	0	1.523	0	0
ENSG00000198887	9	70258978	70354873	SMC5	1691.16	1936.79	1912.48	1813.97	1912.48	1.0543	0.0762877
ENSG00000119138	9	70384597	70414624	KLF9	136.524	158.872	183.91	147.698	183.91	1.24517	0.316345
ENSG00000083067	9	70529063	71446904	TRPM3	16.3228	16.1707	18.4143	16.2468	18.4143	1.13341	0.180672
ENSG00000224437	9	70916997	70917501	PIGUP1	0	0	0	0	0
ENSG00000229814	9	71589601	71589933	RPL35AP21	0	0	0	0	0
ENSG00000135048	9	71683366	71816690	CEMIP2	26.0652	125.971	1182.08	76.0182	1182.08	15.55	3.95884
ENSG00000271166	9	71804283	71804826	AL671309.1	0	0	0	0	0
ENSG00000107362	9	71862452	71910931	ABHD17B	355.217	338.24	406.216	346.729	406.216	1.17157	0.228439
ENSG00000155621	9	71911510	71986054	C9orf85	207.752	225.273	261.159	216.513	261.159	1.20621	0.270479
ENSG00000236060	9	72007881	72008136	HSPB1P1	0	0	0	0	0
ENSG00000204669	9	72051376	72072721	C9orf57	0	0	4.30267	0	4.30267
ENSG00000224820	9	72107818	72108312	BTF3P4	0.922296	0	0	0.461148	0	0
ENSG00000119125	9	72114595	72257193	GDA	7.94824	19.9822	102.676	13.9652	102.676	7.35227	2.87819
ENSG00000233933	9	72275453	72275973	AL135924.1	0	0	0	0	0
ENSG00000252428	9	72299720	72299838	RNA5SP285	0	0	0	0	0
ENSG00000107372	9	72351413	72365235	ZFAND5	1768.29	1256.44	1842.81	1512.37	1842.81	1.21849	0.285096
ENSG00000230003	9	72445754	72445969	AL445646.1	0	0	0	0	0
ENSG00000225947	9	72470374	72471076	AL596448.1	0	0	0	0	0
ENSG00000165091	9	72521608	72838291	TMC1	0	0	0	0	0
ENSG00000236862	9	72655832	72656192	RPS20P24	0	3.28958	0	1.64479	0	0
ENSG00000229753	9	72741152	72741617	RPS27AP15	0	0	0	0	0
ENSG00000165092	9	72900671	73080442	ALDH1A1	0	0	2.51118	0	2.51118
ENSG00000228024	9	73042745	73056528	CYP1D1P	0	0	0	0	0
ENSG00000135046	9	73151865	73170393	ANXA1	12.7902	38.3278	25.1859	25.559	25.1859	0.9854	-0.0212186
ENSG00000221844	9	73474378	73476073	DPP3P2	0	0	0	0	0
ENSG00000236701	9	73648828	73649839	AL512594.1	0.925975	0	0	0.462988	0	0
ENSG00000212454	9	73750972	73751077	RNA5SP286	0	0	0	0	0
ENSG00000223368	9	73870896	73873297	AL513124.1	0	0	0	0	0
ENSG00000198963	9	74497335	74693177	RORB	2.48112	3.01321	3.96169	2.74717	3.96169	1.4421	0.528171
ENSG00000119121	9	74722495	74888094	TRPM6	9.80525	8.07378	4.00532	8.93952	4.00532	0.448047	-1.15828
ENSG00000270954	9	74804473	74804773	RPSAP75	0	0	0	0	0
ENSG00000224297	9	74935176	74935696	AL158825.1	0	0	0	0	0
ENSG00000135045	9	74946583	74952912	C9orf40	424.084	360.368	326.711	392.226	326.711	0.832965	-0.263672
ENSG00000156017	9	74980790	75028423	CARNMT1	624.818	609.107	484.458	616.963	484.458	0.785231	-0.348811
ENSG00000106733	9	75060573	75088217	NMRK1	77.3686	168.917	81.9529	123.143	81.9529	0.665512	-0.587464
ENSG00000134996	9	75088514	75147265	OSTF1	574.66	630.567	443.379	602.614	443.379	0.73576	-0.442693
ENSG00000235707	9	75401889	75402992	AL158073.1	0	0	0	0	0
ENSG00000234644	9	75724222	75724575	OTX2P1	0	0	0	0	0
ENSG00000099139	9	75890644	76362339	PCSK5	1.36805	1.66866	0	1.51835	0	0
ENSG00000231137	9	76286494	76288081	RBM22P5	0	0	0	0	0
ENSG00000135002	9	76385526	76394517	RFK	200.719	193.615	114.344	197.167	114.344	0.579933	-0.786042
ENSG00000234618	9	76398699	76399586	RPSAP9	12.9856	16.8704	9.88184	14.928	9.88184	0.661966	-0.595171
ENSG00000187210	9	76419850	76651203	GCNT1	293.315	1041.7	148.327	667.508	148.327	0.22221	-2.17
ENSG00000233814	9	76419934	76420631	AL590664.1	0	0	0	0	0
ENSG00000219149	9	76549282	76549771	PPIAP87	0	0	0	0	0
ENSG00000106772	9	76611376	76906114	PRUNE2	124.064	138.045	0	131.054	0	0
ENSG00000230335	9	76931261	76932066	DNAJB5P1	0	0	0	0	0
ENSG00000236604	9	76970322	76971028	LYPLA2P3	0	0	0	0	0
ENSG00000229857	9	76992099	76993108	AL353637.1	0	0	0	0	0
ENSG00000204612	9	77019655	77020953	FOXB2	0	0	0	0	0
ENSG00000232851	9	77040416	77040673	ATP5MFP3	0	0	0	0	0
ENSG00000233526	9	77072100	77073295	RFC5P1	0	0	0	0	0
ENSG00000197969	9	77177445	77421537	VPS13A	1294.72	1491.15	1320.93	1392.94	1320.93	0.948306	-0.0765752
ENSG00000156049	9	77423079	77648322	GNA14	0	0	1.08716	0	1.08716
ENSG00000228248	9	77580245	77580628	NUTF2P3	0	0	0	0	0
ENSG00000156052	9	77716097	78031811	GNAQ	12.5824	3.8537	106.277	8.21807	106.277	12.9321	3.69289
ENSG00000233457	9	78150532	78151193	AL353705.2	0	0	0	0	0
ENSG00000233947	9	78178263	78179512	AL353705.3	0	0	0	0	0
ENSG00000228781	9	78180214	78180693	AL353705.1	0	0	0	0	0
ENSG00000234819	9	78219120	78219357	AL353705.4	0	0	0	0	0
ENSG00000148019	9	78236062	78279690	CEP78	944.359	800.863	621.111	872.611	621.111	0.711784	-0.490488
ENSG00000135069	9	78297125	78330093	PSAT1	842.212	1410.43	1338.03	1126.32	1338.03	1.18796	0.248492
ENSG00000270627	9	78589158	78589539	AL592221.1	0	0	0	0	0
ENSG00000237257	9	78741720	78742744	MTND2P8	0	0	0	0	0
ENSG00000226234	9	79036413	79037568	KRT18P24	0	0	0	0	0
ENSG00000186940	9	79391304	79391759	CHCHD2P9	0	0	0	0	0
ENSG00000106829	9	79571773	79726882	TLE4	472.221	316.86	328.807	394.54	328.807	0.833392	-0.262933
ENSG00000270691	9	79850871	79851498	AL161912.3	0	0	0	0	0
ENSG00000238002	9	79863019	79866875	NPAP1P6	0	0	0	0	0
ENSG00000236521	9	80357029	80360338	NPAP1P4	0	0	0	0	0
ENSG00000232981	9	80563571	80564630	MTCO1P51	0	0	0	0	0
ENSG00000225901	9	80565032	80565962	MTND2P9	9.78241	7.64098	7.37732	8.7117	7.37732	0.84683	-0.239856
ENSG00000234637	9	80782338	80782770	RPS19P6	0	0	0	0	0
ENSG00000228375	9	81410279	81410630	RPS20P25	0	0	0	0	0
ENSG00000237072	9	81488308	81488837	AL161727.1	0	0	0	0	0
ENSG00000196781	9	81583683	81689547	TLE1	9.78986	0.797431	0.861433	5.29365	0.861433	0.16273	-2.61945
ENSG00000252167	9	81885496	81885598	RNA5SP287	0	0	0	0	0
ENSG00000240632	9	81913437	81919926	SPATA31D5P	0	0	1.08289	0	1.08289
ENSG00000189357	9	81928514	81934948	SPATA31D4	0	0	0	0	0
ENSG00000186788	9	81943586	81950038	SPATA31D3	0	0	0	0	0
ENSG00000237770	9	81966564	81972130	SPATA31D2P	6.36157	5.36908	1.07639	5.86532	1.07639	0.183517	-2.44601
ENSG00000228430	9	81977614	82780194	AL162726.3	0	0	0	0	0
ENSG00000214929	9	81988772	81995253	SPATA31D1	5.61385	1.86575	2.85493	3.7398	2.85493	0.76339	-0.389508
ENSG00000231649	9	82057647	82063682	SPATA31B1P	0	0	0	0	0
ENSG00000230360	9	82086155	82088768	DDX10P2	0.889608	0	0	0.444804	0	0
ENSG00000235377	9	82130752	82131632	AL158047.1	0	0	0	0	0
ENSG00000228046	9	82427350	82428025	MTCO3P40	0	0	0	0	0
ENSG00000228123	9	82431889	82432905	AL162726.2	0	0	0	0	0
ENSG00000233309	9	82744067	82744792	RPS6P12	0	0	0	0	0
ENSG00000165105	9	82979590	83063177	RASEF	590.647	793.929	928.315	692.288	928.315	1.34094	0.423243
ENSG00000273806	9	83201957	83202065	AL137847.3	0	0	0	0	0
ENSG00000172159	9	83242990	83538546	FRMD3	5.55655	165.489	19.9371	85.5225	19.9371	0.233121	-2.10085
ENSG00000148057	9	83623049	83644130	IDNK	59.9808	79.5447	70.3809	69.7628	70.3809	1.00886	0.0127263
ENSG00000135018	9	83659968	83707958	UBQLN1	2337.32	2530.3	2451.11	2433.81	2451.11	1.00711	0.0102204
ENSG00000165113	9	83739425	83829516	GKAP1	53.5093	81.8331	75.9562	67.6712	75.9562	1.12243	0.166625
ENSG00000165115	9	83834099	83921465	KIF27	112.932	155.562	131.017	134.247	131.017	0.975939	-0.0351366
ENSG00000165118	9	83938311	83956986	C9orf64	243.907	233.396	257.537	238.651	257.537	1.07913	0.109874
ENSG00000165119	9	83968083	83980616	HNRNPK	11810.1	11547.1	10902.4	11678.6	10902.4	0.933543	-0.0992112
ENSG00000178966	9	83980711	84004074	RMI1	610.558	577.666	539.728	594.112	539.728	0.908462	-0.138503
ENSG00000270166	9	84078584	84078857	AL390838.2	0	0	0	0	0
ENSG00000197506	9	84275457	84340758	SLC28A3	5.38677	8.63857	4.28369	7.01267	4.28369	0.61085	-0.711111
ENSG00000228095	9	84604111	84604425	AL354692.1	0	0	0	0	0
ENSG00000148053	9	84668551	85027070	NTRK2	19.2391	263.931	169.15	141.585	169.15	1.19469	0.256634
ENSG00000226590	9	85159682	85159950	UBE2V1P10	0	0	0	0	0
ENSG00000227412	9	85492579	85494094	STK33P1	0	0	0	0	0
ENSG00000135049	9	85546539	85742029	AGTPBP1	899.918	1178.48	865.641	1039.2	865.641	0.832987	-0.263634
ENSG00000234424	9	85753306	85786575	AL353743.4	0.887566	0	0	0.443783	0	0
ENSG00000165121	9	85805359	85849542	AL353743.1	83.7971	88.5229	75.4135	86.16	75.4135	0.875273	-0.192195
ENSG00000213711	9	85898903	85899716	PHBP7	0	0	0	0	0
ENSG00000231741	9	85934588	85936599	AL353743.3	1.83554	0	1.08239	0.917768	1.08239	1.17937	0.238015
ENSG00000135040	9	85941146	86025462	NAA35	703.216	631.55	584.888	667.383	584.888	0.87639	-0.190355
ENSG00000135052	9	86026146	86100173	GOLM1	649.308	39.447	382.829	344.378	382.829	1.11165	0.152708
ENSG00000233713	9	86132622	86132851	AL161447.1	0	0	0	0	0
ENSG00000187753	9	86220265	86259657	C9orf153	0.697047	3.4652	2.5354	2.08112	2.5354	1.21828	0.284849
ENSG00000270688	9	86228815	86228983	AL137849.1	0	0	0	0	0
ENSG00000135070	9	86264546	86283102	ISCA1	481.67	410.883	395.103	446.276	395.103	0.885333	-0.175708
ENSG00000083223	9	86287733	86354454	TUT7	1704.17	2187.44	1943.55	1945.8	1943.55	0.998841	-0.00167279
ENSG00000214908	9	86374966	86375706	AL353678.1	0	1.07508	0	0.537542	0	0
ENSG00000180447	9	86944362	86947506	GAS1	0	0	0	0	0
ENSG00000231007	9	87011652	87013151	CDC20P1	0	10.4055	13.2704	5.20276	13.2704	2.55064	1.35086
ENSG00000224887	9	87084161	87085151	AL513318.1	0.913698	0	0	0.456849	0	0
ENSG00000228373	9	87423634	87423893	AL353752.1	0	0	0	0	0
ENSG00000196730	9	87497228	87708634	DAPK1	2228.32	106.374	1732.11	1167.35	1732.11	1.4838	0.569293
ENSG00000219928	9	87525302	87525475	AL161787.1	14.718	0	12.0401	7.359	12.0401	1.63611	0.710269
ENSG00000135047	9	87726109	87731469	CTSL	0	0	0	0	0
ENSG00000237747	9	87741233	87741953	AL160279.1	0	0	0	0	0
ENSG00000188029	9	87772453	87786884	CTSL3P	0	0	0	0	0
ENSG00000276478	9	87799501	87821803	AL772337.4	0	0	0	0	0
ENSG00000237743	9	87810642	87837225	FBP2P1	0	0	0	0	0
ENSG00000232743	9	87816465	87817970	ELF2P3	0	0	0	0	0
ENSG00000277357	9	87825146	87825968	NPAP1P7	0	0	0	0	0
ENSG00000234575	9	87844154	87847314	CTSLP8	0	0	0	0	0
ENSG00000214888	9	87857015	87859599	AL772337.1	0	1.02135	1.11881	0.510675	1.11881	2.19085	1.13149
ENSG00000234460	9	87864096	87866291	AL772337.3	0	0	0	0	0
ENSG00000177992	9	87882877	87888903	SPATA31E1	0	0	0	0	0
ENSG00000230246	9	87914493	87923505	SPATA31C1	0	0	0	0	0
ENSG00000238110	9	87944276	87945023	AL353572.2	0	0	0	0	0
ENSG00000283205	9	87956214	87956883	AL353572.3	0	0	0	0	0
ENSG00000156345	9	87966441	87974753	CDK20	25.8957	0.700946	0	13.2983	0	0
ENSG00000217716	9	88016300	88016793	RPS10P3	0	0	0	0	0
ENSG00000225385	9	88066915	88068037	AL353572.1	0	0	0	0	0
ENSG00000177910	9	88129458	88138446	SPATA31C2	0	0	0	0	0
ENSG00000276535	9	88144851	88145850	AL353726.1	0	0	0	0	0
ENSG00000204429	9	88180673	88181447	AL451142.1	0	0	0	0	0
ENSG00000226327	9	88324454	88325339	RPSAP49	0	0	0	0	0
ENSG00000106723	9	88388430	88478694	SPIN1	466.096	353.796	414.359	409.946	414.359	1.01077	0.0154486
ENSG00000275017	9	88391362	88391832	AL353748.2	0	0	0	0	0
ENSG00000227638	9	88410529	88411463	HNRNPA1P14	0	0	0	0	0
ENSG00000231804	9	88484852	88485325	AL353748.1	0	0	0	0	0
ENSG00000130045	9	88534033	88584274	NXNL2	4.67707	4.18859	8.82637	4.43283	8.82637	1.99114	0.993592
ENSG00000225856	9	88970887	88971341	PCNPP2	0	0	0	0	0
ENSG00000213694	9	88990863	89005155	S1PR3	8.24213	6.35303	6.52681	7.29758	6.52681	0.89438	-0.16104
ENSG00000148082	9	89005771	89178818	SHC3	0	2.47771	128.233	1.23885	128.233	103.509	6.69362
ENSG00000123975	9	89311195	89316703	CKS2	1167.86	1299.2	922.912	1233.53	922.912	0.74819	-0.418524
ENSG00000187742	9	89318500	89359663	SECISBP2	1362.81	1613.11	1505.62	1487.96	1505.62	1.01187	0.0170209
ENSG00000187764	9	89360787	89498130	SEMA4D	2350.25	2928.27	3448.43	2639.26	3448.43	1.30659	0.38581
ENSG00000231799	9	89449558	89450754	PA2G4P6	0	1.06293	0	0.531463	0	0
ENSG00000225460	9	89472237	89472692	AL590233.1	0	0	0	0	0
ENSG00000130222	9	89605012	89606555	GADD45G	7.21307	1.79838	2.42132	4.50572	2.42132	0.537389	-0.895962
ENSG00000234910	9	90081297	90082569	IL6RP1	0	0	0	0	0
ENSG00000278382	9	90108244	90108518	AL161629.2	0	0	0	0	0
ENSG00000185074	9	90216039	90216924	OR7E31P	0	1.06765	0	0.533824	0	0
ENSG00000225072	9	90232185	90233141	OR7E116P	0	0	0	0	0
ENSG00000165023	9	90609832	90642862	DIRAS2	13.8371	13.4414	17.556	13.6392	17.556	1.28717	0.364201
ENSG00000236316	9	90742526	90743380	OR7E109P	0	0	0	0	0
ENSG00000270432	9	90751240	90752230	OR7E108P	0	0	0	0	0
ENSG00000165025	9	90801787	90898549	SYK	1191.02	1650.76	1318.99	1420.89	1318.99	0.928287	-0.107358
ENSG00000230147	9	91169585	91170045	AL158071.2	0	0	0	0	0
ENSG00000148090	9	91213815	91361913	AUH	132.279	91.5753	81.0417	111.927	81.0417	0.724058	-0.465822
ENSG00000165030	9	91409045	91423832	NFIL3	94.5259	23.789	66.5684	59.1574	66.5684	1.12528	0.170279
ENSG00000169071	9	91563091	91950228	ROR2	0.843158	0	7.01806	0.421579	7.01806	16.6471	4.0572
ENSG00000228595	9	91611343	91612492	PAICSP2	0	0	0	0	0
ENSG00000090054	9	92000087	92115413	SPTLC1	408.251	499.565	400.637	453.908	400.637	0.882638	-0.180107
ENSG00000227399	9	92006062	92006544	AL391219.1	0	0	0	0	0
ENSG00000237306	9	92027498	92027824	HSPE1P22	0	0	0	0	0
ENSG00000275756	9	92104425	92105451	AL354751.3	0	0	0	0	0
ENSG00000232179	9	92108858	92108989	MTATP6P29	0	0	0	0	0
ENSG00000228069	9	92109013	92110095	MTCO3P29	0	0	0	0	0
ENSG00000238288	9	92110168	92110514	MTND3P23	0	0	0	0	0
ENSG00000240791	9	92110575	92110868	MTND4LP7	0	0	0	0	0
ENSG00000227321	9	92110865	92111897	MTND4P15	0	0	0	0	0
ENSG00000234537	9	92132398	92138629	AL354751.1	0	0	0	0	0
ENSG00000225511	9	92141298	92160114	LINC00475	2.0645	1.72091	5.38958	1.8927	5.38958	2.84755	1.50972
ENSG00000236717	9	92150382	92157445	AL354751.2	0	0	0	0	0
ENSG00000224809	9	92171241	92173494	BEND3P2	0	0	0	0	0
ENSG00000276717	9	92177235	92191156	PRSS47	0	0	0	0	0
ENSG00000196305	9	92210207	92293756	IARS	5107.4	5494.04	5388.57	5300.72	5388.57	1.01657	0.0237152
ENSG00000198000	9	92297358	92325636	NOL8	1216.1	1688.33	1400.76	1452.21	1400.76	0.964566	-0.052048
ENSG00000188312	9	92325953	92620529	CENPP	361.329	350.775	367.882	356.052	367.882	1.03323	0.0471557
ENSG00000229530	9	92339658	92341663	AL136097.1	0	0	0	0	0
ENSG00000106809	9	92383268	92404696	OGN	0.917287	0	0	0.458644	0	0
ENSG00000127083	9	92414245	92424461	OMD	0	1.10014	0	0.55007	0	0
ENSG00000106819	9	92456205	92482506	ASPN	0	0	0	0	0
ENSG00000106823	9	92493554	92536655	ECM2	1.83078	3.87775	4.0255	2.85426	4.0255	1.41035	0.496051
ENSG00000225551	9	92539053	92539184	AL157827.1	0	0	0	0	0
ENSG00000127080	9	92613183	92670131	IPPK	469.112	327.332	456.466	398.222	456.466	1.14626	0.196933
ENSG00000213669	9	92676943	92677407	AL137074.1	0	0	1.07423	0	1.07423
ENSG00000185963	9	92711363	92764833	BICD2	865.615	616.341	939.018	740.978	939.018	1.26727	0.341722
ENSG00000187984	9	92809568	92838457	ANKRD19P	1.17548	0	2.18206	0.58774	2.18206	3.71264	1.89244
ENSG00000226721	9	92836826	92837668	EEF1DP2	3.80218	8.15588	7.86842	5.97903	7.86842	1.316	0.396162
ENSG00000275318	9	92840955	92841688	AL136981.2	25.2203	32.3352	33.598	28.7777	33.598	1.1675	0.223423
ENSG00000127081	9	92844182	92878038	ZNF484	226.525	256.008	306.011	241.267	306.011	1.26835	0.342953
ENSG00000226668	9	92882567	92899608	AL136981.1	1.85279	7.50762	7.60599	4.68021	7.60599	1.62514	0.700564
ENSG00000232843	9	92893698	92894505	SNX18P2	0	1.05407	0	0.527036	0	0
ENSG00000188101	9	92913156	92921560	ALOX15P2	0	0	0	0	0
ENSG00000127084	9	92947523	93036236	FGD3	261.867	456.714	387.324	359.291	387.324	1.07803	0.108391
ENSG00000157303	9	93058688	93085133	SUSD3	229.554	278.267	260.149	253.91	260.149	1.02457	0.0350195
ENSG00000165233	9	93096217	93113283	CARD19	116.541	110.502	93.5461	113.522	93.5461	0.824038	-0.279216
ENSG00000131669	9	93121496	93134251	NINJ1	233.828	136.457	220.343	185.143	220.343	1.19012	0.251112
ENSG00000165238	9	93184916	93320572	WNK2	0.303858	0.568439	0	0.436148	0	0
ENSG00000188938	9	93431441	93453581	FAM120AOS	763.72	830.767	842.843	797.244	842.843	1.0572	0.0802429
ENSG00000048828	9	93451685	93566112	FAM120A	4165.86	3580.62	3910.56	3873.24	3910.56	1.00963	0.0138323
ENSG00000197724	9	93576584	93679587	PHF2	413.864	420.932	490.72	417.398	490.72	1.17567	0.233478
ENSG00000131668	9	93951627	93955355	BARX1	0.913698	0	0	0.456849	0	0
ENSG00000158079	9	94030794	94109856	PTPDC1	162.346	171.932	191.29	167.139	191.29	1.1445	0.194717
ENSG00000227666	9	94038030	94038345	CYCSP24	2.75126	4.40513	3.2069	3.57819	3.2069	0.896236	-0.15805
ENSG00000175787	9	94259298	94301829	ZNF169	98.8194	119.283	121.247	109.051	121.247	1.11184	0.152943
ENSG00000237679	9	94287699	94288550	VDAC1P11	0	0	0	0	0
ENSG00000130950	9	94318196	94328644	NUTM2F	0	0	0	0	0
ENSG00000224815	9	94338347	94338733	AL691447.1	0	0	0	0	0
ENSG00000282886	9	94347234	94347563	PTMAP12	0.909337	0	0	0.454669	0	0
ENSG00000148110	9	94374569	94461042	MFSD14B	1482.1	1112.69	1112.05	1297.39	1112.05	0.857137	-0.222402
ENSG00000278486	9	94432631	94433273	YRDCP1	0	0	0	0	0
ENSG00000224245	9	94496275	94512879	AL358232.1	0	0	0	0	0
ENSG00000130957	9	94558720	94593824	FBP2	0.926973	0	0	0.463486	0	0
ENSG00000165140	9	94603133	94640249	FBP1	0	4.14061	0	2.0703	0	0
ENSG00000148120	9	94726701	95087218	AOPEP	246.895	312.128	262.559	279.511	262.559	0.93935	-0.0902652
ENSG00000158169	9	95099054	95426796	FANCC	306.271	331.685	288.848	318.978	288.848	0.905542	-0.143146
ENSG00000223849	9	95123521	95123868	AL354893.1	0	1.09339	0	0.546696	0	0
ENSG00000251884	9	95142449	95142541	RNA5SP288	0	0	0	0	0
ENSG00000230221	9	95292338	95294810	AL157384.1	0	0	0	0	0
ENSG00000213761	9	95413267	95413449	MT1P1	0.923463	1.07429	0	0.998875	0	0
ENSG00000185920	9	95442980	95517057	PTCH1	509.238	605.096	533.646	557.167	533.646	0.957784	-0.0622274
ENSG00000227358	9	95652912	95653266	AL354861.1	0	0	0	0	0
ENSG00000182150	9	95871264	96121154	ERCC6L2	1047.99	920.981	828.764	984.483	828.764	0.841827	-0.248405
ENSG00000199202	9	95905005	95905141	RNA5SP289	0.911578	0	0	0.455789	0	0
ENSG00000237631	9	95918136	95918704	AL161454.1	4.5715	1.09428	8.55658	2.83289	8.55658	3.02045	1.59476
ENSG00000224546	9	96146007	96147856	EIF4BP3	0.921703	4.22599	0	2.57385	0	0
ENSG00000130948	9	96235306	96302176	HSD17B3	0	0	0	0	0
ENSG00000130958	9	96313444	96383711	SLC35D2	38.9871	30.1313	46.7299	34.5592	46.7299	1.35217	0.435276
ENSG00000165244	9	96385941	96418370	ZNF367	512.58	414.774	503.767	463.677	503.767	1.08646	0.119637
ENSG00000238251	9	96407284	96407797	AL133477.1	1.80962	2.1823	0	1.99596	0	0
ENSG00000130956	9	96450169	96491336	HABP4	186.589	83.605	176.691	135.097	176.691	1.30788	0.387232
ENSG00000081377	9	96490241	96619843	CDC14B	19.5948	50.8507	33.8612	35.2227	33.8612	0.961347	-0.0568712
ENSG00000158122	9	96639577	96655317	PRXL2C	124.026	73.9819	150.718	99.0037	150.718	1.52234	0.606294
ENSG00000233820	9	96725890	96727469	AL589843.2	0	0	0	0	0
ENSG00000081386	9	96755865	96778129	ZNF510	390.049	335.788	371.489	362.919	371.489	1.02362	0.0336735
ENSG00000196597	9	96816269	96875623	ZNF782	238.777	341.483	281.489	290.13	281.489	0.970216	-0.0436228
ENSG00000196312	9	96887373	97013708	MFSD14C	270.511	331.867	237.378	301.189	237.378	0.788137	-0.343482
ENSG00000269907	9	96910076	96910405	PTMAP11	0	0	0	0	0
ENSG00000227257	9	96918928	96919318	AL158827.1	0	0	0	0	0
ENSG00000188152	9	96928310	96940253	NUTM2G	0	0	0	0	0
ENSG00000236745	9	96954820	96955461	YRDCP2	0	0	0	0	0
ENSG00000136943	9	97029677	97039643	CTSV	0.986671	7.31562	1.76646	4.15114	1.76646	0.425534	-1.23265
ENSG00000197214	9	97067749	97068628	TCEA1P1	0	0	0	0	0
ENSG00000228376	9	97075671	97081945	GAS2L1P2	0	0	0	0	0
ENSG00000228038	9	97093694	97094638	VN1R51P	0.913698	0	0	0.456849	0	0
ENSG00000213612	9	97121659	97122489	FAM220CP	0	0	0	0	0
ENSG00000277103	9	97151894	97152694	AL445670.1	0.914518	0	1.08173	0.457259	1.08173	2.36568	1.24225
ENSG00000159712	9	97156570	97221235	ANKRD18CP	3.54509	0	1.06247	1.77255	1.06247	0.599405	-0.738398
ENSG00000188801	9	97198303	97199511	ZNF322P1	0	0	0	0	0
ENSG00000254483	9	97238645	97246184	SUGT1P4	0	0	0	0	0
ENSG00000254633	9	97276566	97295759	AL512590.2	3.64579	0	1.08095	1.8229	1.08095	0.592982	-0.753939
ENSG00000197816	9	97307304	97378751	CCDC180	53.9779	29.6934	20.4184	41.8357	20.4184	0.488061	-1.03487
ENSG00000228957	9	97386240	97396112	AL512590.1	0	0	0	0	0
ENSG00000196116	9	97412096	97496125	TDRD7	478.145	738.585	561.182	608.365	561.182	0.922443	-0.116468
ENSG00000136842	9	97501180	97601743	TMOD1	712.629	289.349	174.061	500.989	174.061	0.347436	-1.52518
ENSG00000136925	9	97600080	97633368	TSTD2	518.016	416.518	466.527	467.267	466.527	0.998416	-0.00228638
ENSG00000136937	9	97633668	97673748	NCBP1	1975.38	1580.68	1481.41	1778.03	1481.41	0.833173	-0.263312
ENSG00000136936	9	97674909	97697357	XPA	243.936	224.768	208.219	234.352	208.219	0.888488	-0.170576
ENSG00000214417	9	97698922	97700734	KRT18P13	0	0	0	0	0
ENSG00000178919	9	97853226	97856717	FOXE1	1.8274	0	0	0.913698	0	0
ENSG00000136932	9	97904489	97922570	TRMO	169.344	137.303	158.531	153.323	158.531	1.03396	0.0481854
ENSG00000136929	9	97926791	97944856	HEMGN	0.909727	1.11847	0	1.0141	0	0
ENSG00000136938	9	97983341	98015943	ANP32B	3738.53	3470.75	3445.98	3604.64	3445.98	0.955985	-0.0649395
ENSG00000095380	9	98056732	98083077	NANS	549.248	479.881	878.675	514.565	878.675	1.70761	0.771977
ENSG00000106785	9	98069275	98119222	TRIM14	1075.87	1925.53	964.473	1500.7	964.473	0.642681	-0.637824
ENSG00000106789	9	98120975	98192637	CORO2A	34.9367	12.6476	8.74736	23.7922	8.74736	0.367657	-1.44357
ENSG00000095383	9	98199011	98255649	TBC1D2	22.7786	8.01033	20.5249	15.3945	20.5249	1.33326	0.414961
ENSG00000224001	9	98234709	98235567	AL360081.1	0	0	0	0	0
ENSG00000136928	9	98288109	98708935	GABBR2	0.410009	0.196	92.1087	0.303005	92.1087	303.984	8.24785
ENSG00000229897	9	98606833	98608133	SEPTIN7P7	0	0	0	0	0
ENSG00000165138	9	98731329	98796965	ANKS6	149.188	24.8237	60.4409	87.006	60.4409	0.694675	-0.525589
ENSG00000119514	9	98807670	98850081	GALNT12	59.2359	7.2947	5.65585	33.2653	5.65585	0.170023	-2.5562
ENSG00000229338	9	98890590	98891937	AL136084.1	0	0	0	0	0
ENSG00000204291	9	98943179	99070792	COL15A1	1.85296	4.12263	1.1024	2.98779	1.1024	0.368969	-1.43843
ENSG00000106799	9	99104038	99154192	TGFBR1	654.918	777.215	277.645	716.067	277.645	0.387737	-1.36685
ENSG00000252942	9	99145840	99145966	RNA5SP290	0	0	0	0	0
ENSG00000119523	9	99216425	99221942	ALG2	572.173	562.458	721.276	567.316	721.276	1.27138	0.3464
ENSG00000106803	9	99222064	99230615	SEC61B	1862.19	1702.74	2183.52	1782.47	2183.52	1.225	0.292783
ENSG00000255815	9	99305176	99306611	KRT8P11	0.943753	23.8304	2.23837	12.3871	2.23837	0.180702	-2.46831
ENSG00000119508	9	99821855	99866891	NR4A3	147.692	257.515	37.7951	202.604	37.7951	0.186547	-2.42239
ENSG00000136874	9	99906654	99974534	STX17	536.295	792.399	545.31	664.347	545.31	0.820821	-0.28486
ENSG00000023318	9	99979185	100099000	ERP44	1570.88	1522.11	1752.43	1546.5	1752.43	1.13316	0.180352
ENSG00000234709	9	99998301	99999069	UPF3AP3	25.8518	32.0127	21.7556	28.9322	21.7556	0.75195	-0.411292
ENSG00000119509	9	100099243	100302175	INVS	648.236	546.963	622.39	597.6	622.39	1.04148	0.0586389
ENSG00000238172	9	100116755	100117651	RPS2P35	0	1.068	0	0.534002	0	0
ENSG00000270995	9	100120435	100120900	AL137072.1	0	0	0	0	0
ENSG00000231697	9	100175178	100176054	NANOGP5	50.5928	38.4932	44.5519	44.543	44.5519	1.0002	0.000287981
ENSG00000136891	9	100302077	100352942	TEX10	1044.27	954.35	820.761	999.312	820.761	0.821326	-0.283973
ENSG00000066697	9	100427156	100451711	MSANTD3	212.253	135.173	156.731	173.713	156.731	0.902241	-0.148415
ENSG00000251349	9	100442271	100577636	MSANTD3-TMEFF1	9.52915	14.1124	19.1602	11.8208	19.1602	1.62089	0.696788
ENSG00000241697	9	100473149	100577636	TMEFF1	0	0	0	0	0
ENSG00000170681	9	100578079	100588389	CAVIN4	2.69704	2.16249	3.19994	2.42977	3.19994	1.31697	0.397227
ENSG00000237999	9	100731240	100732355	ACTG1P19	0	0	0	0	0
ENSG00000230161	9	100912320	100912741	AL162395.1	0	0	0	0	0
ENSG00000229541	9	100975668	100976682	GAPDHP26	0	0	0	0	0
ENSG00000238143	9	101125436	101125921	AL161631.1	0	0	0	0	0
ENSG00000227411	9	101334084	101339347	ACNATP	0	0	0	0	0
ENSG00000236763	9	101356466	101356844	TRMT112P4	0	0	0	0	0
ENSG00000230328	9	101358932	101361242	AL359893.1	0	0	0	0	0
ENSG00000136881	9	101360417	101383519	BAAT	0	0	0	0	0
ENSG00000234502	9	101375344	101376603	FYTTD1P1	0	1.10489	0	0.552446	0	0
ENSG00000136897	9	101387633	101398618	MRPL50	504.238	424.602	453.809	464.42	453.809	0.977152	-0.0333446
ENSG00000136870	9	101398873	101410660	ZNF189	346.283	445.566	512.858	395.924	512.858	1.29534	0.373334
ENSG00000136872	9	101420560	101449664	ALDOB	0	0	4.56908	0	4.56908
ENSG00000270982	9	101449801	101449933	AL353621.2	0	0	0	0	0
ENSG00000165152	9	101473170	101533537	TMEM246	0	0	1.02794	0	1.02794
ENSG00000233055	9	101501643	101501885	AL353621.1	0	0	0	0	0
ENSG00000155827	9	101533853	101563344	RNF20	859.874	887.272	938.875	873.573	938.875	1.07475	0.104005
ENSG00000198785	9	101569353	101738580	GRIN3A	0.916457	1.06315	0	0.989804	0	0
ENSG00000188386	9	101591604	101595021	PPP3R2	0	0	0	0	0
ENSG00000230302	9	101793454	101793756	MTND3P4	0	0	0	0	0
ENSG00000230418	9	102055252	102055741	ARL2BPP7	0	0	0	0	0
ENSG00000235901	9	102515204	102518308	AL442644.1	0	0	0	0	0
ENSG00000232242	9	102611162	102612155	ZYG11AP1	0	0	0	0	0
ENSG00000234269	9	102922574	102923244	AL365396.1	0	0	0	0	0
ENSG00000155833	9	102995311	103018488	CYLC2	0	0	0	0	0
ENSG00000229830	9	103065416	103065598	AL589823.1	0	0	0	0	0
ENSG00000253031	9	103689473	103689577	RNA5SP291	0	0	0	0	0
ENSG00000136824	9	104094260	104141419	SMC2	2992.65	2981.19	2620.39	2986.92	2620.39	0.877289	-0.188876
ENSG00000242111	9	104270228	104286955	TOPORSLP	0	0	0	0	0
ENSG00000203396	9	104328320	104329396	AL512646.1	0	0	0	0	0
ENSG00000186881	9	104504263	104505222	OR13F1	0	0	0	0	0
ENSG00000148136	9	104526253	104527209	OR13C4	0	1.09671	0	0.548356	0	0
ENSG00000186943	9	104569168	104570130	OR13C8	0	0	0	0	0
ENSG00000237443	9	104590044	104590950	OR13D2P	0	0	0	0	0
ENSG00000277556	9	104598457	104599413	OR13C5	0	0	0	0	0
ENSG00000276119	9	104604671	104605627	OR13C2	0	1.07733	0	0.538666	0	0
ENSG00000136839	9	104617248	104618204	OR13C9	0	0	0	0	0
ENSG00000273423	9	104629754	104631017	OR13I1P	0	0	0	0	0
ENSG00000235248	9	104655363	104659055	OR13C1P	0	0	0	0	0
ENSG00000179055	9	104694379	104695485	OR13D1	0	0	0	0	0
ENSG00000188712	9	104722335	104723271	OR13D3P	0	0	0	0	0
ENSG00000136783	9	104747683	104760120	NIPSNAP3A	240.608	269.989	230.071	255.299	230.071	0.901182	-0.150109
ENSG00000165028	9	104764129	104777764	NIPSNAP3B	24.6796	18.1366	41.884	21.4081	41.884	1.95646	0.968245
ENSG00000165029	9	104781006	104928155	ABCA1	2.18608	27.3856	11.3608	14.7858	11.3608	0.768355	-0.380154
ENSG00000070214	9	105244622	105439171	SLC44A1	508.426	214.37	1366.67	361.398	1366.67	3.78163	1.91901
ENSG00000106701	9	105447796	105552433	FSD1L	1006	1646.6	1182.24	1326.3	1182.24	0.89138	-0.165887
ENSG00000229419	9	105520128	105526359	RALGAPA1P1	264.631	452.024	272.296	358.327	272.296	0.759908	-0.396103
ENSG00000106692	9	105558130	105641118	FKTN	573.793	701.653	793.007	637.723	793.007	1.2435	0.314403
ENSG00000186051	9	105662457	105663124	TAL2	1.86198	1.04597	1.09868	1.45397	1.09868	0.755639	-0.40423
ENSG00000095209	9	105694541	105776629	TMEM38B	172.258	285.005	232.849	228.632	232.849	1.01845	0.0263707
ENSG00000228366	9	105710290	105710781	AL592437.1	0	0	0	0	0
ENSG00000232486	9	105758164	105760755	AL592437.2	15.9406	34.8975	23.176	25.419	23.176	0.911758	-0.133278
ENSG00000228948	9	105849710	105851425	SLC25A6P5	3.56376	1.0422	2.10608	2.30298	2.10608	0.914503	-0.128941
ENSG00000228143	9	106722350	106722930	AL512649.1	0	0	0	0	0
ENSG00000212276	9	106843749	106843866	RNA5SP292	0	0	0	0	0
ENSG00000148143	9	106863166	107013634	ZNF462	120.685	0.685302	98.0672	60.6853	98.0672	1.61599	0.692422
ENSG00000231562	9	106978776	106979554	AL512593.1	0	0	0	0	0
ENSG00000223615	9	107115784	107115954	AL807761.1	0	0	0	0	0
ENSG00000225531	9	107116829	107117557	AL807761.2	0	0	0	0	0
ENSG00000226535	9	107169569	107171148	AL445487.1	0	0	0	0	0
ENSG00000119318	9	107283137	107332192	RAD23B	3165.99	3334.37	3930.08	3250.18	3930.08	1.20919	0.274041
ENSG00000213558	9	107458038	107458306	HMGN2P32	0	0	0	0	0
ENSG00000136826	9	107484852	107490482	KLF4	5.1218	1.88678	2.0086	3.50429	2.0086	0.573183	-0.802932
ENSG00000236005	9	107534390	107535162	AL389915.1	0	0	0	0	0
ENSG00000227350	9	107543151	107543616	PPIAP88	0	0	0	0	0
ENSG00000231293	9	107834509	107834829	RPL36AP6	0	0	0	0	0
ENSG00000233727	9	107853783	107854258	AL162389.1	0	0	0	0	0
ENSG00000222459	9	107918866	107918978	RNA5SP293	0	0	0	0	0
ENSG00000236783	9	107963703	107964045	RPS15AP27	0	0	0	0	0
ENSG00000213557	9	108040213	108040592	AC068050.1	0.913319	0	3.17625	0.45666	3.17625	6.95541	2.79814
ENSG00000237360	9	108097432	108097851	CHCHD4P2	0	0	0	0	0
ENSG00000169253	9	108626833	108627150	AL669983.1	0	0	1.0817	0	1.0817
ENSG00000231810	9	108821697	108822004	RPL36AP35	0	0	0	0	0
ENSG00000213556	9	108836333	108836597	AL359692.1	0	0	0	0	0
ENSG00000148156	9	108854588	108855986	ACTL7B	0.93808	0	1.11365	0.46904	1.11365	2.37433	1.24752
ENSG00000187003	9	108862266	108863756	ACTL7A	0	0	1.08344	0	1.08344
ENSG00000070061	9	108867517	108934124	ELP1	1258.4	866.195	1134.69	1062.3	1134.69	1.06815	0.0951089
ENSG00000119328	9	108934400	108950744	ABITRAM	152.598	122.978	178.029	137.788	178.029	1.29205	0.369658
ENSG00000119326	9	108942569	109013522	CTNNAL1	861.326	619.602	570.195	740.464	570.195	0.77005	-0.376976
ENSG00000106771	9	109015135	109119947	TMEM245	1346.81	1664.19	1212.82	1505.5	1212.82	0.805591	-0.31188
ENSG00000260230	9	109130293	109167295	FRRS1L	7.10943	6.467	6.3976	6.78821	6.3976	0.942456	-0.0855024
ENSG00000095203	9	109171975	109320964	EPB41L4B	32.7601	32.3649	2.16754	32.5625	2.16754	0.0665656	-3.90908
ENSG00000237124	9	109300186	109301172	MTND2P11	0	0	0	0	0
ENSG00000070159	9	109375466	109498313	PTPN3	121.333	28.5361	1.67297	74.9348	1.67297	0.0223257	-5.48515
ENSG00000213539	9	109532830	109534332	YBX1P6	0	0	0	0	0
ENSG00000157654	9	109640788	110172512	PALM2-AKAP2	2.43089	11.709	0	7.06994	0	0
ENSG00000228053	9	110024881	110025358	AL158823.1	0	0	1.07843	0	1.07843
ENSG00000188959	9	110190048	110208189	C9orf152	0.920786	0	1.0916	0.460393	1.0916	2.37102	1.24551
ENSG00000136810	9	110243810	110256507	TXN	2686.24	2843.67	2617.74	2764.95	2617.74	0.946757	-0.0789338
ENSG00000204193	9	110303521	110337884	TXNDC8	0	0	0	0	0
ENSG00000165124	9	110365248	110579880	SVEP1	0	0	0	0	0
ENSG00000030304	9	110668779	110806558	MUSK	0	0	0	0	0
ENSG00000223918	9	110727456	110727679	AL513328.1	0	0	0	0	0
ENSG00000198121	9	110873263	111038458	LPAR1	23.7798	0	38.4254	11.8899	38.4254	3.23176	1.69232
ENSG00000171133	9	111327483	111330183	OR2K2	0	0	0	0	0
ENSG00000136813	9	111360692	111484745	ECPAS	3205.79	3203.55	3328.97	3204.67	3328.97	1.03879	0.0549022
ENSG00000223238	9	111411644	111411742	RNA5SP294	0.913698	0	0	0.456849	0	0
ENSG00000173258	9	111525159	111577844	ZNF483	26.4515	18.7555	25.4821	22.6035	25.4821	1.12735	0.172935
ENSG00000106853	9	111549722	111599893	PTGR1	203.447	239.391	92.3925	221.419	92.3925	0.417274	-1.26093
ENSG00000204173	9	111602831	111631289	LRRC37A5P	0	0	0	0	0
ENSG00000059769	9	111631334	111654351	DNAJC25	180.014	194.614	203.964	187.314	203.964	1.08889	0.122855
ENSG00000244115	9	111631386	111670229	DNAJC25-GNG10	52.0806	74.3571	36.228	63.2189	36.228	0.573057	-0.80325
ENSG00000242616	9	111661605	111670226	GNG10	290.945	268.282	236.285	279.613	236.285	0.845042	-0.242904
ENSG00000165181	9	111686173	111795008	SHOC1	0	1.06445	0	0.532226	0	0
ENSG00000224067	9	111802980	111803435	AL354877.1	0	2.14933	0	1.07467	0	0
ENSG00000148154	9	111896814	111935369	UGCG	1693.97	2419.13	1459.95	2056.55	1459.95	0.709901	-0.49431
ENSG00000106868	9	112040785	112175408	SUSD1	139.169	318.975	188.044	229.072	188.044	0.820895	-0.28473
ENSG00000225513	9	112173522	112173971	AL158824.1	1.85874	7.52989	9.80342	4.69432	9.80342	2.08836	1.06237
ENSG00000119314	9	112217716	112333667	PTBP3	4765.25	6505.23	4901.58	5635.24	4901.58	0.869808	-0.201231
ENSG00000199525	9	112252258	112252378	RNA5SP295	0	0	0	0	0
ENSG00000230081	9	112280978	112281335	HSPE1P28	2.7637	5.53132	1.06296	4.14751	1.06296	0.256288	-1.96416
ENSG00000213529	9	112362714	112363116	AL359073.1	0	0	0	0	0
ENSG00000119471	9	112380080	112472405	HSDL2	719.838	1514.34	758.83	1117.09	758.83	0.679293	-0.557895
ENSG00000165185	9	112486847	112669397	KIAA1958	489	581.908	253.756	535.454	253.756	0.473907	-1.07732
ENSG00000250068	9	112581779	112582590	AL445187.1	0	0	0	0	0
ENSG00000148153	9	112683926	112718149	INIP	715.133	495.941	586.934	605.537	586.934	0.969279	-0.0450165
ENSG00000148158	9	112750760	112881671	SNX30	278.655	346.589	95.6935	312.622	95.6935	0.3061	-1.70793
ENSG00000119457	9	112878920	112890876	SLC46A2	0	0	0	0	0
ENSG00000228623	9	112957722	113012227	ZNF883	0	18.5913	2.11341	9.29566	2.11341	0.227355	-2.13698
ENSG00000237906	9	112959134	112962261	MUPP	0	0	0	0	0
ENSG00000136866	9	113038380	113056759	ZFP37	113.745	61.428	15.8363	87.5864	15.8363	0.180808	-2.46747
ENSG00000136867	9	113150976	113164140	SLC31A2	16.5281	16.5021	10.2399	16.5151	10.2399	0.620031	-0.689588
ENSG00000119321	9	113161006	113221318	FKBP15	1192.22	1608.98	1377.65	1400.6	1377.65	0.983617	-0.0238313
ENSG00000136868	9	113221544	113264492	SLC31A1	723.457	803.676	744.487	763.566	744.487	0.975013	-0.0365062
ENSG00000176386	9	113255835	113275572	CDC26	261.457	279.171	334.923	270.314	334.923	1.23902	0.309195
ENSG00000136875	9	113275343	113292905	PRPF4	910.671	790.819	787.864	850.745	787.864	0.926086	-0.110781
ENSG00000165188	9	113297093	113303376	RNF183	0	1.16014	0	0.580071	0	0
ENSG00000148225	9	113313222	113340298	WDR31	71.6553	66.4428	58.9175	69.0491	58.9175	0.85327	-0.228926
ENSG00000119411	9	113349541	113371233	BSPRY	40.206	128.336	26.3614	84.2708	26.3614	0.312818	-1.67661
ENSG00000119431	9	113373419	113376999	HDHD3	185.149	165.87	184.25	175.51	184.25	1.0498	0.0701186
ENSG00000148218	9	113386312	113401290	ALAD	325.657	275.544	322.327	300.6	322.327	1.07228	0.10068
ENSG00000148229	9	113407235	113410675	POLE3	1123.98	719.495	871.849	921.74	871.849	0.945873	-0.0802822
ENSG00000157653	9	113410054	113429684	C9orf43	19.8908	16.7387	32.6252	18.3147	32.6252	1.78136	0.832983
ENSG00000138835	9	113444731	113597743	RGS3	1165.36	516.913	867.54	841.135	867.54	1.03139	0.0445929
ENSG00000214669	9	113758994	113759419	AL157702.1	0	0	0	0	0
ENSG00000232905	9	113850687	113851632	AL162393.1	0	0	0	0	0
ENSG00000157657	9	113876282	114056591	ZNF618	0	0	0	0	0
ENSG00000106927	9	114060127	114078328	AMBP	0	1.05391	6.76025	0.526955	6.76025	12.8289	3.68132
ENSG00000136883	9	114086126	114099291	KIF12	0	0	0	0	0
ENSG00000196739	9	114155537	114312511	COL27A1	1.90657	11.2275	115.018	6.56701	115.018	17.5146	4.13048
ENSG00000229314	9	114323056	114326475	ORM1	0	0	0	0	0
ENSG00000228278	9	114329869	114333256	ORM2	0	0	0	0	0
ENSG00000106948	9	114334156	114394405	AKNA	3880.22	3793.01	3759.84	3836.62	3759.84	0.979988	-0.0291637
ENSG00000095397	9	114402080	114505473	WHRN	27.3111	2.22703	2.73479	14.769	2.73479	0.185171	-2.43307
ENSG00000271214	9	114491564	114491741	AL138895.2	0	0	0	0	0
ENSG00000235797	9	114572901	114573371	AL160275.2	0	0	0	0	0
ENSG00000136888	9	114587769	114598879	ATP6V1G1	411.839	378.69	355.82	395.265	355.82	0.900207	-0.151672
ENSG00000157693	9	114611206	114646422	TMEM268	713.408	750.625	344.113	732.016	344.113	0.47009	-1.08899
ENSG00000230054	9	114656304	114662374	TEX53	0	0	0	0	0
ENSG00000230601	9	114666434	114682066	TEX48	0	0	0	0	0
ENSG00000230284	9	114695922	114696315	AL160275.1	0	0	0	0	0
ENSG00000274919	9	114774737	114775120	AL390240.1	0	0	0	0	0
ENSG00000181634	9	114784652	114806039	TNFSF15	4.96778	10.9568	16.5922	7.96227	16.5922	2.08385	1.05925
ENSG00000229817	9	114845594	114848585	AL133412.1	0	0	0	0	0
ENSG00000173077	9	114850968	115402644	2024-12-01	56.1738	2.23054	46.8231	29.2022	46.8231	1.60341	0.681143
ENSG00000106952	9	114893343	114930595	TNFSF8	0	4.13997	2.07419	2.06999	2.07419	1.00203	0.0029254
ENSG00000041982	9	115019575	115118257	TNC	27.4085	1.01639	91.2566	14.2124	91.2566	6.4209	2.68278
ENSG00000182752	9	116153791	116402321	PAPPA	0	0	1.08456	0	1.08456
ENSG00000148219	9	116425225	117415070	ASTN2	2281.41	2140.45	2932.08	2210.93	2932.08	1.32617	0.407271
ENSG00000119401	9	116687302	116701300	TRIM32	477.078	342.75	443.482	409.914	443.482	1.08189	0.113552
ENSG00000230734	9	117180628	117181095	RPL10P3	0.929017	6.4519	1.08894	3.69046	1.08894	0.295068	-1.76088
ENSG00000235133	9	117685254	117685588	RPL35AP22	0	0	0	0	0
ENSG00000136869	9	117704175	117724735	TLR4	3.17484	16.033	8.31268	9.60392	8.31268	0.865551	-0.20831
ENSG00000234782	9	118082869	118083382	TPT1P9	1.82917	1.08216	1.06914	1.45567	1.06914	0.734466	-0.445233
ENSG00000231166	9	118763867	118764345	TUBB4BP6	0	0	0	0	0
ENSG00000078725	9	119153458	119369435	BRINP1	0	0	0	0	0
ENSG00000136861	9	120388869	120580170	CDK5RAP2	1886.61	1827.06	1761.34	1856.84	1761.34	0.948567	-0.0761783
ENSG00000106780	9	120600811	120714470	MEGF9	326.363	174.434	213.872	250.399	213.872	0.854125	-0.227481
ENSG00000238181	9	120720673	120721972	AHCYP2	0	0	0	0	0
ENSG00000119402	9	120751978	120793416	FBXW2	2025.39	1625.08	2023.22	1825.24	2023.22	1.10847	0.148567
ENSG00000214654	9	120792403	120799918	B3GNT10	130.641	128.825	126.715	129.733	126.715	0.976736	-0.0339591
ENSG00000270917	9	120812475	120812845	AL161911.1	0	0	2.16677	0	2.16677
ENSG00000095261	9	120815496	120842951	PSMD5	670.949	839.898	638.026	755.424	638.026	0.844594	-0.243671
ENSG00000226752	9	120824828	120854385	CUTALP	88.4397	125.104	78.3394	106.772	78.3394	0.733709	-0.446721
ENSG00000119403	9	120855651	120894896	PHF19	1467.62	1210.77	1402.95	1339.19	1402.95	1.04761	0.067095
ENSG00000056558	9	120902393	120929173	TRAF1	5262.47	4556.68	4873.29	4909.58	4873.29	0.992608	-0.0107037
ENSG00000106804	9	120952335	121050276	C5	45.7372	144.368	51.6612	95.0526	51.6612	0.543502	-0.879644
ENSG00000119397	9	121074863	121177610	CNTRL	2514.06	3035	2115.31	2774.53	2115.31	0.762404	-0.391373
ENSG00000119396	9	121178133	121223014	RAB14	1434.35	1508.36	1321.1	1471.35	1321.1	0.897878	-0.155409
ENSG00000148180	9	121207794	121332843	GSN	88.9367	166.181	127.827	127.559	127.827	1.0021	0.00302896
ENSG00000214651	9	121238117	121240089	AL513122.1	0	0	0	0	0
ENSG00000148175	9	121338987	121370304	STOM	493.636	479.234	144.183	486.435	144.183	0.296407	-1.75435
ENSG00000204136	9	121444991	121500027	GGTA1P	0	0	0	0	0
ENSG00000213467	9	121519816	121520424	HMGB1P37	0	0	0	0	0
ENSG00000136848	9	121567057	121785530	DAB2IP	0	0	0	0	0
ENSG00000175764	9	121821928	122093606	TTLL11	49.9333	27.7959	86.1769	38.8646	86.1769	2.21736	1.14884
ENSG00000119421	9	122144058	122159779	NDUFA8	528.924	393.613	446.682	461.269	446.682	0.968378	-0.0463584
ENSG00000185681	9	122159908	122200088	MORN5	0	0	1.08721	0	1.08721
ENSG00000106852	9	122202577	122229626	LHX6	0.847341	0	0	0.423671	0	0
ENSG00000119446	9	122237622	122264840	RBM18	445.099	414.36	485.347	429.729	485.347	1.12943	0.175589
ENSG00000148187	9	122264603	122331337	MRRF	1100.51	1063.45	980.337	1081.98	980.337	0.90606	-0.142322
ENSG00000095303	9	122370530	122395703	PTGS1	6.31547	90.9839	308.671	48.6497	308.671	6.34478	2.66557
ENSG00000136834	9	122476958	122477926	OR1J1	0	0	0	0	0
ENSG00000197233	9	122510802	122511743	OR1J2	0	0	4.3245	0	4.3245
ENSG00000239590	9	122519141	122520082	OR1J4	0	0	0	0	0
ENSG00000171505	9	122526358	122527296	OR1N1	0	0	0	0	0
ENSG00000171501	9	122553112	122554214	OR1N2	0	0	0	0	0
ENSG00000171496	9	122567117	122583384	OR1L8	0	0	0	0	0
ENSG00000228914	9	122607864	122608800	OR1H1P	0	0	1.10548	0	1.10548
ENSG00000165202	9	122614738	122615682	OR1Q1	0	0	2.18224	0	2.18224
ENSG00000280094	9	122628579	122629573	OR1B1	0.9181	0	0	0.45905	0	0
ENSG00000173679	9	122661566	122662648	OR1L1	0	0	0	0	0
ENSG00000171481	9	122675036	122676153	OR1L3	0	0	0	0	0
ENSG00000226783	9	122685933	122688372	TLK1P1	0	0	0	0	0
ENSG00000136939	9	122723990	122724925	OR1L4	0	0	0	0	0
ENSG00000171459	9	122742303	122750783	OR1L6	0	0	0	0	0
ENSG00000232387	9	122761844	122762233	SKA2P1	0	0	0	0	0
ENSG00000148215	9	122788933	122789895	OR5C1	0	0	0	0	0
ENSG00000136940	9	122798389	122828588	PDCL	294.801	317.925	298.975	306.363	298.975	0.975883	-0.0352203
ENSG00000165204	9	122800123	122801073	OR1K1	0	0	0	0	0
ENSG00000233425	9	122837557	122838820	KRT18P67	0	0	0	0	0
ENSG00000056586	9	122844556	122905359	RC3H2	1486.41	1697.17	1223.17	1591.79	1223.17	0.768424	-0.380025
ENSG00000186130	9	122908056	122913323	ZBTB6	352.282	302.885	353.19	327.583	353.19	1.07817	0.108581
ENSG00000171448	9	122915566	122931512	ZBTB26	239.404	318.941	276.019	279.172	276.019	0.988704	-0.0163897
ENSG00000011454	9	122940833	123104866	RABGAP1	1080.27	1264.89	942.216	1172.58	942.216	0.803542	-0.315555
ENSG00000213216	9	123029373	123029753	AC007066.1	0.909563	3.25938	0	2.08447	0	0
ENSG00000188394	9	123034527	123035696	GPR21	34.7994	29.0297	22.741	31.9145	22.741	0.712558	-0.488921
ENSG00000225078	9	123061845	123063312	AL365338.1	0.913698	0	0	0.456849	0	0
ENSG00000165209	9	123109500	123268586	STRBP	2719.14	3062.64	1824.6	2890.89	1824.6	0.631157	-0.66393
ENSG00000148204	9	123356170	123380324	CRB2	25.7216	9.22451	20.2302	17.4731	20.2302	1.15779	0.211378
ENSG00000119522	9	123379654	123930152	DENND1A	1172.34	1208.31	920.194	1190.33	920.194	0.773061	-0.371346
ENSG00000229115	9	123759220	123759775	AL390774.1	0	0	0	0	0
ENSG00000234881	9	123843036	123843686	PIGFP2	0	0	0	0	0
ENSG00000106689	9	124001670	124033301	LHX2	11.293	60.4136	6.70231	35.8533	6.70231	0.186937	-2.41937
ENSG00000119408	9	124257606	124353307	NEK6	3756.14	3762.1	3469.65	3759.12	3469.65	0.922996	-0.115603
ENSG00000136930	9	124353465	124415444	PSMB7	1186.13	1018.93	1171.25	1102.53	1171.25	1.06233	0.0872284
ENSG00000180264	9	124451425	124478589	ADGRD2	1.85269	1.04745	4.3992	1.45007	4.3992	3.03378	1.60112
ENSG00000136931	9	124481236	124507420	NR5A1	0.95324	3.05976	6.77052	2.0065	6.77052	3.3743	1.75459
ENSG00000148200	9	124517275	124771311	NR6A1	468.177	519.442	343.631	493.809	343.631	0.695878	-0.523094
ENSG00000231744	9	124598707	124599580	AL669818.1	9.28968	21.2412	4.3756	15.2655	4.3756	0.286634	-1.80272
ENSG00000185585	9	124777133	124814885	OLFML2A	67.147	17.748	31.2371	42.4475	31.2371	0.735899	-0.442421
ENSG00000136918	9	124853417	124857890	WDR38	0.951612	1.02083	0	0.98622	0	0
ENSG00000136942	9	124857880	124861981	RPL35	10327.8	11891.2	9750.34	11109.5	9750.34	0.87766	-0.188266
ENSG00000136950	9	124862130	124877733	ARPC5L	1738.13	1254.62	1572.23	1496.38	1572.23	1.05069	0.0713407
ENSG00000136935	9	124878275	124948492	GOLGA1	335.396	881.528	561.014	608.462	561.014	0.922019	-0.117131
ENSG00000173611	9	124942608	125143506	SCAI	587.308	542.291	563.512	564.8	563.512	0.99772	-0.0032928
ENSG00000177736	9	124968294	124968840	FXNP2	3.69727	3.22834	11.9334	3.4628	11.9334	3.44616	1.78499
ENSG00000119414	9	125146573	125189939	PPP6C	1105.43	1076.18	1124.9	1090.8	1124.9	1.03126	0.0444012
ENSG00000232630	9	125150653	125151589	PRPS1P2	0	0	0	0	0
ENSG00000235332	9	125194649	125195821	RPSAP76	0	0	1.10184	0	1.10184
ENSG00000136933	9	125200542	125234161	RABEPK	302.872	274.583	186.834	288.727	186.834	0.647094	-0.627954
ENSG00000044574	9	125234853	125241343	HSPA5	8034.12	6648.14	29733.6	7341.13	29733.6	4.05028	2.01802
ENSG00000165219	9	125261794	125367207	GAPVD1	1795.71	1670.6	1393.24	1733.15	1393.24	0.803874	-0.314959
ENSG00000214593	9	125263845	125264090	AL354710.1	0	0	0	0	0
ENSG00000227845	9	125372325	125372766	AL627223.1	0	0	0	0	0
ENSG00000119487	9	125437393	125707234	MAPKAP1	2127.85	1845.57	2959.29	1986.71	2959.29	1.48955	0.574873
ENSG00000214761	9	125595669	125596628	HNRNPA1P15	0	0	0	0	0
ENSG00000167081	9	125747345	125967377	PBX3	718.315	896.327	1675.98	807.321	1675.98	2.07597	1.05379
ENSG00000196814	9	126326829	126507041	MVB12B	0	0	0	0	0
ENSG00000136944	9	126614443	126701032	LMX1B	5.64385	9.22327	10.0486	7.43356	10.0486	1.35178	0.434864
ENSG00000169155	9	126805006	126838210	ZBTB43	595.588	864.487	660.516	730.038	660.516	0.90477	-0.144378
ENSG00000177125	9	126860665	126885878	ZBTB34	277.594	434.415	291.853	356.005	291.853	0.819801	-0.286654
ENSG00000136828	9	126914774	127223166	RALGPS1	76.8279	138.002	129.447	107.415	129.447	1.20512	0.269172
ENSG00000136859	9	127087348	127122635	ANGPTL2	1.30609	0	0	0.653046	0	0
ENSG00000136895	9	127224265	127393660	GARNL3	149.035	268.908	91.739	208.972	91.739	0.439002	-1.1877
ENSG00000229369	9	127300093	127300982	AL450263.2	0	0	0	0	0
ENSG00000136856	9	127397138	127408424	SLC2A8	107.184	59.6832	147.934	83.4338	147.934	1.77308	0.826254
ENSG00000196152	9	127424374	127445372	ZNF79	133.502	157.936	245.265	145.719	245.265	1.68314	0.751154
ENSG00000197958	9	127447674	127451406	RPL12	13539.1	15658.8	15583.5	14599	15583.5	1.06744	0.0941524
ENSG00000148356	9	127451486	127503501	LRSAM1	334.386	442.148	411.201	388.267	411.201	1.05907	0.0827939
ENSG00000136830	9	127505339	127578989	NIBAN2	6.02627	2.61691	2.91285	4.32159	2.91285	0.674023	-0.569129
ENSG00000136854	9	127579370	127696027	STXBP1	29.6523	17.022	8.80879	23.3371	8.80879	0.377458	-1.40561
ENSG00000187024	9	127690348	127724873	PTRH1	79.7604	70.8717	84.7788	75.316	84.7788	1.12564	0.170747
ENSG00000160401	9	127706988	127716002	CFAP157	1.88401	1.04383	5.07109	1.46392	5.07109	3.46404	1.79246
ENSG00000167094	9	127716079	127731590	TTC16	0.930769	3.06507	2.20969	1.99792	2.20969	1.106	0.145345
ENSG00000160404	9	127731524	127735313	TOR2A	126.077	85.3603	159.641	105.719	159.641	1.51006	0.594602
ENSG00000095370	9	127738317	127778710	SH2D3C	382.433	616.508	677.873	499.471	677.873	1.35718	0.440616
ENSG00000136807	9	127785679	127790792	CDK9	988.443	768.576	723.895	878.509	723.895	0.824003	-0.279278
ENSG00000136877	9	127794597	127814327	FPGS	879.318	665.546	815.539	772.432	815.539	1.05581	0.0783451
ENSG00000106991	9	127815012	127854756	ENG	110.441	393.863	113.899	252.152	113.899	0.451708	-1.14654
ENSG00000222455	9	127841112	127841222	RNA5SP296	0	0	0	0	0
ENSG00000106992	9	127866486	127877675	AK1	10.0109	28.3021	17.6341	19.1565	17.6341	0.920529	-0.119465
ENSG00000257524	9	127867850	127906022	AL157935.2	0	10.805	3.83345	5.40252	3.83345	0.709567	-0.494989
ENSG00000160408	9	127885321	127905408	ST6GALNAC6	460.481	450.045	488.97	455.263	488.97	1.07404	0.103045
ENSG00000136840	9	127907886	127917041	ST6GALNAC4	524.417	451.421	761.233	487.919	761.233	1.56016	0.641698
ENSG00000167103	9	127920881	127930785	PIP5KL1	7.22549	3.68296	14.1343	5.45423	14.1343	2.59145	1.37376
ENSG00000136908	9	127935099	127938484	DPM2	406.353	339.116	401.468	372.734	401.468	1.07709	0.107139
ENSG00000167106	9	127940582	127980989	FAM102A	677.779	733.934	705.312	705.856	705.312	0.999228	-0.00111382
ENSG00000171169	9	128061233	128068206	NAIF1	180.902	118.339	159.49	149.621	159.49	1.06596	0.092154
ENSG00000148339	9	128068201	128109245	SLC25A25	398.981	303.09	300.832	351.036	300.832	0.856984	-0.22266
ENSG00000148334	9	128120693	128128462	PTGES2	902.458	573.408	700.663	737.933	700.663	0.949494	-0.0747698
ENSG00000148346	9	128149071	128153453	LCN2	0	0	0	0	0
ENSG00000171159	9	128160265	128163924	C9orf16	434.044	345.825	408.938	389.934	408.938	1.04874	0.0686512
ENSG00000148337	9	128161251	128204383	CIZ1	890.294	811.632	1047.44	850.963	1047.44	1.23089	0.299704
ENSG00000106976	9	128191655	128255248	DNM1	28.7674	10.7161	24.2644	19.7417	24.2644	1.22909	0.297594
ENSG00000167110	9	128255829	128275995	GOLGA2	716.324	823.994	1003.81	770.159	1003.81	1.30338	0.382259
ENSG00000175854	9	128275379	128316123	SWI5	119.07	93.2287	97.6494	106.149	97.6494	0.919923	-0.120414
ENSG00000167112	9	128305159	128322447	TRUB2	535.11	346.046	629.819	440.578	629.819	1.42953	0.515539
ENSG00000167113	9	128322544	128334072	COQ4	575.826	429.928	574.591	502.877	574.591	1.14261	0.192332
ENSG00000167114	9	128340527	128361470	SLC27A4	292.309	104.587	266.196	198.448	266.196	1.34139	0.423731
ENSG00000223551	9	128342153	128342770	TMSB4XP4	6.40413	5.44415	4.29308	5.92414	4.29308	0.724676	-0.464592
ENSG00000167118	9	128371319	128392016	URM1	571.033	458.655	632.438	514.844	632.438	1.22841	0.29679
ENSG00000167123	9	128411751	128437351	CERCAM	25.9698	23.2959	14.8938	24.6328	14.8938	0.604632	-0.725871
ENSG00000228510	9	128444587	128446628	AL359091.2	0	0	2.18006	0	2.18006
ENSG00000136811	9	128455186	128501292	ODF2	1165.37	1099.34	1051.96	1132.36	1051.96	0.928999	-0.10625
ENSG00000119392	9	128504700	128542288	GLE1	1000.19	894.835	1038.63	947.511	1038.63	1.09617	0.132469
ENSG00000197694	9	128552558	128633662	SPTAN1	4397.99	4520.14	5032.64	4459.06	5032.64	1.12863	0.174576
ENSG00000119333	9	128633661	128656787	WDR34	744.106	540.843	616.382	642.475	616.382	0.959387	-0.0598153
ENSG00000227759	9	128650998	128652145	VTI1BP4	0	0	0	0	0
ENSG00000119335	9	128683424	128696400	SET	11434.7	11294.9	10932	11364.8	10932	0.961917	-0.0560162
ENSG00000160447	9	128702503	128720916	PKN3	94.6373	163.128	129.792	128.883	129.792	1.00706	0.0101457
ENSG00000160446	9	128720870	128724127	ZDHHC12	500.454	347.837	474.626	424.145	474.626	1.11902	0.162232
ENSG00000160445	9	128729786	128772414	ZER1	425.465	393.831	382.113	409.648	382.113	0.932784	-0.100386
ENSG00000107021	9	128787253	128810430	TBC1D13	375.272	340.129	414.942	357.7	414.942	1.16003	0.214159
ENSG00000167136	9	128818500	128822676	ENDOG	142.974	102.865	93.3738	122.92	93.3738	0.759634	-0.396624
ENSG00000198917	9	128819651	128829794	SPOUT1	552.354	324.012	463.857	438.183	463.857	1.05859	0.0821447
ENSG00000171097	9	128832942	128882494	KYAT1	187.171	208.819	135.618	197.995	135.618	0.684955	-0.545919
ENSG00000136802	9	128882112	128918039	LRRC8A	428.204	263.642	348.412	345.923	348.412	1.0072	0.0103435
ENSG00000175287	9	128920966	128942041	PHYHD1	317.197	191.99	7.37182	254.594	7.37182	0.0289552	-5.11003
ENSG00000251184	9	128941478	128957021	AL672142.1	0	0	0	0	0
ENSG00000175283	9	128945530	128947619	DOLK	151.407	84.1139	144.209	117.76	144.209	1.2246	0.292309
ENSG00000095319	9	128947699	129007096	NUP188	2405.76	1900.19	2221.18	2152.97	2221.18	1.03168	0.0449973
ENSG00000148341	9	129007036	129028303	SH3GLB2	723.797	538.543	563.362	631.17	563.362	0.892567	-0.163967
ENSG00000148343	9	129036621	129072082	MIGA2	387.924	290.278	380.128	339.101	380.128	1.12099	0.164771
ENSG00000167130	9	129081111	129090438	DOLPP1	209.423	182.898	246.215	196.16	246.215	1.25517	0.327884
ENSG00000095321	9	129094794	129111189	CRAT	47.4911	40.9938	148.935	44.2425	148.935	3.36633	1.75118
ENSG00000119383	9	129110950	129148946	PTPA	908.016	867.542	1234.53	887.779	1234.53	1.39058	0.475692
ENSG00000188483	9	129175552	129178261	IER5L	2.89864	3.06598	6.83526	2.98231	6.83526	2.29194	1.19657
ENSG00000236146	9	129380136	129380470	AL353803.3	0	0	0	0	0
ENSG00000148335	9	129608884	129636131	NTMT1	233.866	229.124	291.186	231.495	291.186	1.25785	0.330961
ENSG00000179058	9	129612225	129620776	C9orf50	0	0	0	0	0
ENSG00000148331	9	129634604	129642169	ASB6	331.25	212.772	259.611	272.011	259.611	0.954414	-0.067313
ENSG00000167157	9	129665647	129722674	PRRX2	0	0	0	0	0
ENSG00000148344	9	129738331	129753042	PTGES	0.933297	0	0	0.466648	0	0
ENSG00000233909	9	129791196	129791837	UBE2V1P4	0	0	0	0	0
ENSG00000136816	9	129803157	129811281	TOR1B	179.219	196.691	235.832	187.955	235.832	1.25472	0.32737
ENSG00000136827	9	129812942	129824244	TOR1A	638.537	443.09	610.331	540.813	610.331	1.12854	0.174461
ENSG00000136819	9	129827290	129835863	C9orf78	445.386	356.864	440.033	401.125	440.033	1.097	0.133562
ENSG00000136878	9	129834698	129881838	USP20	412.301	319.44	404.191	365.87	404.191	1.10474	0.143705
ENSG00000224988	9	129883693	129884170	AL158207.1	7.36716	6.54361	12.9206	6.95539	12.9206	1.85764	0.893468
ENSG00000187239	9	129887187	130043194	FNBP1	12954.6	15914.3	12011.5	14434.4	12011.5	0.832139	-0.265104
ENSG00000148358	9	130053426	130140169	GPR107	821.25	834.72	922.673	827.985	922.673	1.11436	0.156215
ENSG00000107130	9	130172404	130237303	NCS1	4.50373	0.829682	0	2.66671	0	0
ENSG00000148357	9	130265882	130434123	HMCN2	3.77032	4.44753	14.3058	4.10893	14.3058	3.48164	1.79977
ENSG00000130707	9	130444961	130501274	ASS1	5.43064	45.2342	180.779	25.3324	180.779	7.13628	2.83517
ENSG00000107164	9	130578965	130638352	FUBP3	899.819	764.838	923.801	832.328	923.801	1.1099	0.15043
ENSG00000232172	9	130651799	130652383	AL359092.2	0	0	0	0	0
ENSG00000130711	9	130664594	130682983	PRDM12	0	0	0	0	0
ENSG00000130713	9	130693721	130704894	EXOSC2	1051.42	877.343	934.61	964.384	934.61	0.969127	-0.0452425
ENSG00000097007	9	130713016	130887675	ABL1	1250.11	1088.33	966.343	1169.22	966.343	0.826484	-0.274941
ENSG00000224797	9	130724786	130725050	AL359092.1	0	0	0	0	0
ENSG00000188710	9	130892707	130896812	QRFP	0	0	0	0	0
ENSG00000130720	9	130902438	130939286	FIBCD1	0	0.552395	1.81324	0.276198	1.81324	6.565	2.7148
ENSG00000050555	9	131009174	131094473	LAMC3	0.685868	0	1.44689	0.342934	1.44689	4.21915	2.07695
ENSG00000126878	9	131096476	131123152	AIF1L	0	0	0	0	0
ENSG00000126883	9	131125586	131234663	NUP214	1764.77	1669.01	1853.87	1716.89	1853.87	1.07978	0.110743
ENSG00000226987	9	131240687	131241724	AL157938.1	0	0	0	0	0
ENSG00000126882	9	131258076	131276510	FAM78A	748.021	648.452	637.551	698.236	637.551	0.913088	-0.131174
ENSG00000160539	9	131289459	131359022	PLPP7	23.7078	4.76987	0.806118	14.2388	0.806118	0.0566141	-4.14269
ENSG00000130723	9	131373636	131500197	PRRC2B	5026.15	5092.26	4042.68	5059.2	4042.68	0.799075	-0.323597
ENSG00000130714	9	131502902	131523806	POMT1	197.835	214.848	186.05	206.341	186.05	0.901664	-0.149339
ENSG00000130717	9	131523801	131531264	UCK1	281.61	246.035	234.344	263.823	234.344	0.888263	-0.170941
ENSG00000283526	9	131545514	131558620	PRRT1B	0	0	0	0	0
ENSG00000107263	9	131576770	131740074	RAPGEF1	3958.43	2942.16	3423.77	3450.29	3423.77	0.992313	-0.0111327
ENSG00000231018	9	131782570	131782813	EIF4A1P3	0	0	0	0	0
ENSG00000160563	9	131852928	132079867	MED27	280.338	233.914	242.603	257.126	242.603	0.943518	-0.0838779
ENSG00000196358	9	132161676	132244526	NTNG2	2.14764	23.7695	0.690374	12.9586	0.690374	0.0532755	-4.23038
ENSG00000107290	9	132261356	132354986	SETX	5357.96	7145.13	6671.28	6251.54	6671.28	1.06714	0.0937514
ENSG00000125482	9	132375548	132406851	TTF1	497.331	551.429	433.782	524.38	433.782	0.827228	-0.273643
ENSG00000188523	9	132410043	132573317	CFAP77	0	0	0	0	0
ENSG00000125492	9	132582606	132590252	BARHL1	0	0	0	0	0
ENSG00000125485	9	132592997	132670401	DDX31	566.043	520.338	598.243	543.19	598.243	1.10135	0.139275
ENSG00000125484	9	132670035	132694953	GTF3C4	1264.65	1035.5	1197.01	1150.08	1197.01	1.04081	0.0577024
ENSG00000165695	9	132725578	132878777	AK8	0	7.76942	0	3.88471	0	0
ENSG00000165698	9	132878027	132890201	SPACA9	32.0556	21.6245	32.2345	26.84	32.2345	1.20099	0.264222
ENSG00000165699	9	132891348	132946874	TSC1	367.77	319.869	349.188	343.82	349.188	1.01562	0.0223539
ENSG00000165702	9	132944000	132991687	GFI1B	2.21182	0.658606	8.91503	1.43522	8.91503	6.21164	2.63497
ENSG00000234907	9	132962511	132962667	AL593851.1	0	0	0	0	0
ENSG00000196205	9	133019486	133020874	EEF1A1P5	81.7698	112.625	89.2968	97.1975	89.2968	0.918715	-0.122311
ENSG00000148308	9	133030675	133058503	GTF3C5	685.939	687.232	709.32	686.585	709.32	1.03311	0.0469982
ENSG00000170835	9	133061978	133071861	CEL	10.5235	22.6269	7.92368	16.5752	7.92368	0.478045	-1.06478
ENSG00000170827	9	133079900	133087355	CELP	4.12674	6.4039	4.89656	5.26532	4.89656	0.929964	-0.104753
ENSG00000160271	9	133097720	133149334	RALGDS	819.626	697.129	1064.75	758.377	1064.75	1.40398	0.489523
ENSG00000148288	9	133152948	133163933	GBGT1	83.6467	56.3121	104.529	69.9794	104.529	1.49371	0.578903
ENSG00000175164	9	133250401	133276024	ABO	0	0.833423	0.867994	0.416711	0.867994	2.08296	1.05864
ENSG00000204031	9	133317794	133318469	LCN1P2	0	0	0	0	0
ENSG00000148290	9	133351758	133356676	SURF1	210.351	262.094	208.331	236.222	208.331	0.88193	-0.181265
ENSG00000160326	9	133471094	133479127	SLC2A6	547.18	393.96	450.345	470.57	450.345	0.95702	-0.0633785
ENSG00000187616	9	133514586	133528612	MYMK	0	1.02778	0	0.513888	0	0
ENSG00000197859	9	133532164	133575519	ADAMTSL2	7.63239	9.12458	9.04073	8.37848	9.04073	1.07904	0.10975
ENSG00000196990	9	133578415	133586197	FAM163B	0	0	0	0	0
ENSG00000123454	9	133636363	133659329	DBH	0	0	0	0	0
ENSG00000123453	9	133663560	133739955	SARDH	0	1.8386	0	0.919301	0	0
ENSG00000160293	9	133761894	133992604	VAV2	1386.92	1474.03	1910.43	1430.47	1910.43	1.33552	0.417401
ENSG00000235106	9	134025481	134034666	BRD3OS	192.6	162.856	227.775	177.728	227.775	1.28159	0.357939
ENSG00000169925	9	134030305	134068535	BRD3	738.432	482.63	349.368	610.531	349.368	0.572237	-0.805316
ENSG00000271525	9	134078904	134079444	ARF4P1	0	0	0	0	0
ENSG00000196363	9	134135365	134159968	WDR5	873.831	642.692	707.855	758.262	707.855	0.933523	-0.0992428
ENSG00000186350	9	134317098	134440585	RXRA	594.938	742.825	606.263	668.882	606.263	0.906382	-0.141809
ENSG00000130635	9	134641774	134844843	COL5A1	4.49087	1377.78	352.643	691.137	352.643	0.510235	-0.970766
ENSG00000232355	9	134868236	134868475	AL603650.1	0	0	0	0	0
ENSG00000160339	9	134880810	134887523	FCN2	0	0	0	0	0
ENSG00000085265	9	134903232	134917912	FCN1	0	0	0	0	0
ENSG00000130558	9	135075422	135121179	OLFM1	0	0	0	0	0
ENSG00000224682	9	135447446	135450154	SOCS5P2	0	0	0	0	0
ENSG00000196422	9	135479079	135488893	PPP1R26	4.99024	39.2948	52.9117	22.1425	52.9117	2.3896	1.25677
ENSG00000160345	9	135495181	135501734	C9orf116	4.88187	5.71744	7.63392	5.29966	7.63392	1.44046	0.526525
ENSG00000122140	9	135499984	135504673	MRPS2	714.059	625.381	635.42	669.72	635.42	0.948784	-0.0758484
ENSG00000160349	9	135521438	135526532	LCN1	0	0	0	0	0
ENSG00000122136	9	135546139	135549969	OBP2A	0	0	0	0	0
ENSG00000122133	9	135561756	135566955	PAEP	0	0	0	0	0
ENSG00000224045	9	135588002	135591975	PAEPP1	0	0	0	0	0
ENSG00000236543	9	135604345	135618952	AL354761.1	0	0	0	0	0
ENSG00000204007	9	135623648	135639540	GLT6D1	0	0	0	0	0
ENSG00000148386	9	135663322	135666422	LCN9	0	0	0	0	0
ENSG00000165643	9	135693407	135699528	SOHLH1	0	0	0	0	0
ENSG00000107147	9	135702185	135795508	KCNT1	0	0	0	0	0
ENSG00000130559	9	135808487	135907546	CAMSAP1	1063.55	1121.41	839.867	1092.48	839.867	0.768773	-0.37937
ENSG00000130560	9	135932969	135961373	UBAC1	681.49	349.654	475.077	515.572	475.077	0.921456	-0.118013
ENSG00000148411	9	136006537	136095289	NACC2	27.9736	101.524	22.1055	64.749	22.1055	0.341402	-1.55046
ENSG00000238227	9	136114581	136118875	TMEM250	428.49	325.321	435.156	376.906	435.156	1.15455	0.207329
ENSG00000107187	9	136196250	136205128	LHX3	0	0	0	0	0
ENSG00000165661	9	136206333	136245841	QSOX2	789.415	730.177	407.935	759.796	407.935	0.536902	-0.897271
ENSG00000260220	9	136249971	136306901	CCDC187	0	0	0	0	0
ENSG00000160360	9	136327476	136359605	GPSM1	0	0	1.17119	0	1.17119
ENSG00000213221	9	136359480	136363744	DNLZ	66.8343	60.1675	68.8763	63.5009	68.8763	1.08465	0.117232
ENSG00000187796	9	136361903	136373681	CARD9	15.7991	41.7181	15.5627	28.7586	15.5627	0.541149	-0.885903
ENSG00000165684	9	136375577	136400168	SNAPC4	718.037	561.273	636.886	639.655	636.886	0.99567	-0.00626022
ENSG00000165689	9	136401922	136410614	ENTR1	581.096	552.585	382.415	566.841	382.415	0.674643	-0.567803
ENSG00000165688	9	136410641	136423761	PMPCA	1228.76	1009.42	876.467	1119.09	876.467	0.783196	-0.352554
ENSG00000148384	9	136428619	136439845	INPP5E	361.883	304.972	267.595	333.427	267.595	0.802559	-0.31732
ENSG00000148396	9	136440096	136483759	SEC16A	2689.58	2682.76	3402.33	2686.17	3402.33	1.26661	0.340973
ENSG00000148400	9	136494433	136546048	NOTCH1	1708.1	1353.26	2373.16	1530.68	2373.16	1.55039	0.632635
ENSG00000172889	9	136658856	136672678	EGFL7	0.962654	3.02183	1.13567	1.99224	1.13567	0.570047	-0.810847
ENSG00000169692	9	136673143	136687457	AGPAT2	112.984	120.615	151.388	116.799	151.388	1.29614	0.374222
ENSG00000165716	9	136712572	136724742	DIPK1B	1.05999	0	0	0.529993	0	0
ENSG00000274356	9	136728953	136729855	AL355987.5	0	0	0	0	0
ENSG00000187922	9	136738167	136743356	LCN10	17.5725	22.1966	9.622	19.8846	9.622	0.483893	-1.04724
ENSG00000204003	9	136738167	136748453	AL355987.1	2.78251	0	0	1.39126	0	0
ENSG00000267206	9	136744017	136748525	LCN6	0	0	0	0	0
ENSG00000204001	9	136754386	136758543	LCN8	0	0	0	0	0
ENSG00000177984	9	136759634	136766255	LCN15	4.55257	0.990897	6.48611	2.77174	6.48611	2.34009	1.22656
ENSG00000224662	9	136779939	136780218	ATP6V1G1P3	0	0	0	0	0
ENSG00000244187	9	136791344	136793317	TMEM141	177.519	137.762	183.918	157.641	183.918	1.16669	0.222422
ENSG00000272896	9	136791379	136800595	AL355987.3	0	0	0	0	0
ENSG00000213213	9	136796338	136807741	CCDC183	3.09316	1.92684	8.60236	2.51	8.60236	3.42724	1.77705
ENSG00000196642	9	136807943	136841187	RABL6	2108.59	1615.24	1947.08	1861.91	1947.08	1.04574	0.0645306
ENSG00000213212	9	136812788	136815536	NCLP1	0	0	0	0	0
ENSG00000232434	9	136844415	136848801	AJM1	83.4537	81.5264	144.57	82.49	144.57	1.75257	0.809475
ENSG00000054148	9	136848724	136851027	PHPT1	579.615	405.107	768.542	492.361	768.542	1.56093	0.642408
ENSG00000177943	9	136850943	136860799	MAMDC4	115.413	164.365	191.719	139.889	191.719	1.37051	0.454712
ENSG00000107223	9	136862119	136866308	EDF1	1817.35	1850.38	2131.7	1833.87	2131.7	1.1624	0.217112
ENSG00000127191	9	136881912	136926607	TRAF2	490.097	514.814	484.559	502.456	484.559	0.964381	-0.0523246
ENSG00000213590	9	136935840	136937161	AL807752.1	17.2812	13.9718	17.2262	15.6265	17.2262	1.10237	0.140604
ENSG00000159069	9	136940435	136944738	FBXW5	743.207	632.802	857.056	688.004	857.056	1.24571	0.316972
ENSG00000176919	9	136945185	136946975	C8G	1.18055	0	1.22743	0.590274	1.22743	2.07943	1.05619
ENSG00000184925	9	136949551	136955497	LCN12	0.965883	0.507062	13.4227	0.736473	13.4227	18.2257	4.1879
ENSG00000107317	9	136975092	136981742	PTGDS	0	0	0	0	0
ENSG00000214402	9	136981904	136986410	LCNL1	0	0	0	0	0
ENSG00000148362	9	136992422	136993984	PAXX	186.896	89.6747	119.708	138.285	119.708	0.865656	-0.208134
ENSG00000169583	9	136994608	136996568	CLIC3	0	0	0	0	0
ENSG00000107331	9	137007234	137028922	ABCA2	32.3389	16.5038	16.4557	24.4214	16.4557	0.673826	-0.569552
ENSG00000180549	9	137030174	137033010	FUT7	1.92828	2.0299	3.42164	1.97909	3.42164	1.72889	0.789849
ENSG00000279073	9	137031241	137040436	AL807752.6	0	0	0	0	0
ENSG00000107281	9	137039463	137046179	NPDC1	47.0696	10.2599	8.85048	28.6648	8.85048	0.308758	-1.69545
ENSG00000054179	9	137048107	137054061	ENTPD2	101.833	8.27865	32.4118	55.056	32.4118	0.588705	-0.764382
ENSG00000186193	9	137062127	137070557	SAPCD2	238.063	159.817	301.265	198.94	301.265	1.51435	0.5987
ENSG00000197355	9	137077517	137084539	UAP1L1	353.14	381.582	314.393	367.361	314.393	0.855816	-0.224627
ENSG00000177239	9	137086985	137109183	MAN1B1	484.772	500.62	631.977	492.696	631.977	1.28269	0.359174
ENSG00000176978	9	137110546	137115177	DPP7	932.213	716.564	943.3	824.389	943.3	1.14424	0.194392
ENSG00000176884	9	137139154	137168756	GRIN1	0	7.76245	0.997943	3.88123	0.997943	0.257121	-1.95948
ENSG00000184709	9	137168758	137170051	LRRC26	1.98289	2.88179	25.6899	2.43234	25.6899	10.5618	3.40078
ENSG00000261793	9	137168854	137171984	AL929554.1	0	0	0	0	0
ENSG00000185863	9	137170858	137172409	TMEM210	0	0	0	0	0
ENSG00000176248	9	137174784	137188560	ANAPC2	491.422	468.43	650.302	479.926	650.302	1.355	0.438298
ENSG00000176101	9	137188660	137190370	SSNA1	362.698	276.391	405.078	319.545	405.078	1.26767	0.342184
ENSG00000176058	9	137191617	137204193	TPRN	222.299	136.673	174.192	179.486	174.192	0.970506	-0.0431904
ENSG00000187713	9	137204082	137205648	TMEM203	387.367	259.452	361.933	323.409	361.933	1.11912	0.162361
ENSG00000188566	9	137205685	137217009	NDOR1	380.513	267.104	348.341	323.809	348.341	1.07576	0.105358
ENSG00000212864	9	137220247	137221581	RNF208	52.1047	32.3474	33.0173	42.2261	33.0173	0.781917	-0.354912
ENSG00000197191	9	137224635	137226315	CYSRT1	14.4244	1.01113	15.9029	7.71777	15.9029	2.06056	1.04303
ENSG00000233198	9	137227271	137229638	RNF224	0.940264	0	0	0.470132	0	0
ENSG00000198569	9	137230757	137236554	SLC34A3	0	0	0	0	0
ENSG00000188229	9	137241287	137243707	TUBB4B	3493.07	2323.5	3121.07	2908.29	3121.07	1.07317	0.101874
ENSG00000188163	9	137243584	137247770	FAM166A	2.76678	2.42675	1.55468	2.59676	1.55468	0.598698	-0.7401
ENSG00000197768	9	137251261	137253483	STPG3	0	0	0	0	0
ENSG00000188986	9	137255327	137273542	NELFB	826.453	691.769	779.482	759.111	779.482	1.02683	0.0382036
ENSG00000198113	9	137277726	137282641	TOR4A	349.213	453.587	340.993	401.4	340.993	0.849511	-0.235296
ENSG00000270259	9	137286112	137287236	BX255925.2	0.929213	0	2.1774	0.464607	2.1774	4.68655	2.22853
ENSG00000198435	9	137299631	137302271	NRARP	11.6444	19.385	11.4278	15.5147	11.4278	0.736581	-0.441085
ENSG00000187609	9	137306896	137423211	EXD3	31.5862	49.9325	34.9477	40.7593	34.9477	0.857415	-0.221935
ENSG00000188747	9	137423350	137434406	NOXA1	16.6987	1.91204	5.45052	9.30536	5.45052	0.58574	-0.771669
ENSG00000188833	9	137434364	137441816	ENTPD8	0	0	0	0	0
ENSG00000165802	9	137447573	137459334	NSMF	637.179	617.39	466.41	627.285	466.41	0.743538	-0.427522
ENSG00000130653	9	137459952	137550402	PNPLA7	29.305	51.1335	15.9559	40.2193	15.9559	0.396723	-1.33379
ENSG00000182154	9	137551879	137552555	MRPL41	484.684	270.498	331.437	377.591	331.437	0.877767	-0.18809
ENSG00000148399	9	137554444	137578925	DPH7	372.831	301.317	372.714	337.074	372.714	1.10573	0.145004
ENSG00000165724	9	137582081	137590512	ZMYND19	528.491	298.882	308.87	413.687	308.87	0.746629	-0.421536
ENSG00000197070	9	137605685	137615360	ARRDC1	225.732	232.28	195.737	229.006	195.737	0.854724	-0.226469
ENSG00000181090	9	137618992	137870016	EHMT1	2086.88	2376.95	2008.3	2231.92	2008.3	0.899808	-0.152311
ENSG00000233998	9	137640986	137641547	SETP5	0	0	0	0	0
ENSG00000255585	9	137776539	137789235	AL590627.1	6.82049	4.3091	1.15237	5.5648	1.15237	0.207082	-2.27172
ENSG00000148408	9	137877782	138124624	CACNA1B	3.53049	0	0	1.76524	0	0
ENSG00000276388	9	138129399	138129526	AL591424.2	0	0	0	0	0
ENSG00000229926	9	138137095	138143864	AL591424.1	0	0	0	0	0
ENSG00000159247	9	138150075	138177433	TUBBP5	9.52824	14.8135	0	12.1708	0	0
ENSG00000278130	9	138177426	138179774	AL591424.3	0	0	0	0	0
ENSG00000233013	9	138217068	138253217	FAM157B	97.9221	11.202	96.4795	54.5621	96.4795	1.76825	0.822324

## Sheet: C9orf72 Exp-Methyl RNA Summary
Gene.stable.ID	Chromosome	Gene.start.bp	Gene.end.bp	Gene.name	X5_P3_EM	X7_P5_EM	X16_P6_EMA	X8_P4_EMA	Mean EM (Expanded Methylated)	Mean EMA (Expanded Methylated Affected)	fcEMA/EM	log2FC
ENSG00000236875	9	12134	13783	DDX11L5	0	0	0	0	0	0
ENSG00000181404	9	14475	73865	WASHC1	155.535	118.926	159.885	157.444	137.23	158.664	1.15619	0.209378
ENSG00000170122	9	116231	118204	FOXD4	0.782719	0.854864	2.03943	0	0.818792	1.01972	1.24539	0.316601
ENSG00000172785	9	121038	179147	CBWD1	1162.21	1703.43	1813.2	1463.33	1432.82	1638.26	1.14339	0.193312
ENSG00000183784	9	212824	215893	DOCK8-AS1	6.85385	15.6691	11.5472	10.6447	11.2615	11.096	0.985303	-0.0213606
ENSG00000107099	9	214854	465259	DOCK8	4304.7	5364.27	6147.08	5327.21	4834.49	5737.15	1.18671	0.246971
ENSG00000107104	9	470291	746106	KANK1	246.991	33.2679	182.18	56.2285	140.13	119.204	0.850671	-0.233326
ENSG00000235330	9	477750	478423	RPL12P25	6.00928	4.08855	14.9719	10.3449	5.04892	12.6584	2.50716	1.32605
ENSG00000229875	9	659986	660326	EIF1P1	0	0	1.06894	0	0	0.534471
ENSG00000137090	9	841690	969090	DMRT1	1.96141	1.24668	1.35671	0	1.60404	0.678353	0.422902	-1.24161
ENSG00000064218	9	976655	991732	DMRT3	0	0	0	0	0	0
ENSG00000228783	9	1011085	1011799	AL358976.1	0	0	0	0	0	0
ENSG00000173253	9	1049858	1057552	DMRT2	0	0	0	0	0	0
ENSG00000224836	9	1151807	1152140	AL356498.1	0	0	0	0	0	0
ENSG00000236594	9	1164414	1164867	RPS27AP14	0	0	0	0	0	0
ENSG00000233575	9	1328664	1328987	AL358934.1	0	0	0	0	0	0
ENSG00000202383	9	1333837	1333953	RNA5SP279	0	0	0	0	0	0
ENSG00000224092	9	1977784	1978547	AL591644.1	0	0	0	0	0	0
ENSG00000080503	9	1980290	2193624	SMARCA2	7870.42	14272.4	8615.59	3673.78	11071.4	6144.69	0.555005	-0.849427
ENSG00000147852	9	2621787	2660056	VLDLR	3.4568	17.8065	61.6348	21.288	10.6317	41.4614	3.89981	1.9634
ENSG00000168263	9	2717510	2730037	KCNV2	0	0	5.08551	0	0	2.54276
ENSG00000080608	9	2720469	2844095	PUM3	1510	1326.75	1020.26	1133.89	1418.38	1077.08	0.759374	-0.397117
ENSG00000236496	9	2875442	2876427	GPS2P1	0	0	2.163	0	0	1.0815
ENSG00000229184	9	2900320	2900804	ATP5PDP2	0	0	0	0	0	0
ENSG00000227835	9	2907073	3053408	CARM1P1	0	0	0	0	0	0
ENSG00000080298	9	3218297	3526004	RFX3	628.274	808.481	961.311	634.952	718.378	798.131	1.11102	0.151884
ENSG00000215297	9	3364329	3364792	AL354941.1	5.19606	8.89852	3.31632	4.58036	7.04729	3.94834	0.560264	-0.835821
ENSG00000107249	9	3824127	4348392	GLIS3	6.0286	12.2703	169.083	152.743	9.14943	160.913	17.5872	4.13645
ENSG00000106688	9	4490468	4587469	SLC1A1	769.85	508.611	734.987	848.804	639.231	791.895	1.23883	0.308973
ENSG00000106686	9	4553386	4666674	SPATA6L	3.54129	18.2037	43.966	6.79169	10.8725	25.3788	2.33422	1.22294
ENSG00000225893	9	4633027	4633756	AL136231.1	0	0	0	0	0	0
ENSG00000205808	9	4662294	4665262	PLPP6	189.605	219.607	246.371	183.472	204.606	214.921	1.05042	0.0709615
ENSG00000106993	9	4679559	4708399	CDC37L1	173.922	216.464	247.597	189.859	195.193	218.728	1.12057	0.164237
ENSG00000147853	9	4709556	4742043	AK3	783.431	1057.72	1077.97	811.899	920.573	944.936	1.02646	0.0376838
ENSG00000270639	9	4768617	4769895	ECM1P1	0	0	0	0	0	0
ENSG00000220105	9	4781475	4782078	AL353151.1	0	0.803567	0	0	0.401784	0	0
ENSG00000120158	9	4792944	4885917	RCL1	563.135	601.519	575.799	455.52	582.327	515.659	0.885516	-0.17541
ENSG00000233186	9	4803788	4804972	KLF4P1	0	0	0	0	0	0
ENSG00000220937	9	4944670	4945902	HNRNPA1P41	0.746024	0	2.15997	0	0.373012	1.07999	2.89531	1.53372
ENSG00000096968	9	4984390	5128183	JAK2	880.208	967.942	1590.7	993.812	924.075	1292.26	1.39843	0.483813
ENSG00000234534	9	5040945	5041940	CSNK1G2P1	7.81433	15.8674	13.0565	7.70541	11.8408	10.381	0.876707	-0.189833
ENSG00000182347	9	5084999	5086112	PDSS1P1	0	0	0	0	0	0
ENSG00000227730	9	5091093	5091604	MTND6P5	28.0987	30.6499	17.5221	19.379	29.3743	18.4505	0.628118	-0.670893
ENSG00000228166	9	5094139	5095014	MTND1P11	51.1563	42.0869	33.2795	33.2006	46.6216	33.2401	0.712975	-0.488077
ENSG00000224083	9	5096666	5098193	MTCO1P11	66.4359	55.4498	55.6459	45.2377	60.9429	50.4418	0.827689	-0.272839
ENSG00000235917	9	5098341	5099325	MTCO2P11	17.3103	23.5536	19.0063	24.5818	20.4319	21.794	1.06666	0.0931068
ENSG00000228097	9	5099560	5100229	MTATP6P11	29.9041	22.2292	17.8495	24.8118	26.0666	21.3306	0.818312	-0.289278
ENSG00000237711	9	5100236	5101009	MTCO3P11	25.6322	23.8713	25.6591	16.5805	24.7518	21.1198	0.853265	-0.228935
ENSG00000236254	9	5107937	5109290	MTND4P14	36.9169	38.5156	31.0981	33.0723	37.7162	32.0852	0.8507	-0.233278
ENSG00000230225	9	5109496	5110762	MTND5P14	28.29	32.287	31.0432	26.6641	30.2885	28.8536	0.952627	-0.0700166
ENSG00000236567	9	5110913	5112849	TCF3P1	29.2046	42.1857	32.983	17.9722	35.6952	25.4776	0.713755	-0.486499
ENSG00000254017	9	5113549	5114804	IGHEP2	16.2762	21.5933	16.3559	15.417	18.9348	15.8864	0.839008	-0.253244
ENSG00000120210	9	5123880	5185647	INSL6	6.8906	5.00076	1.09147	2.82675	5.94568	1.95911	0.329502	-1.60164
ENSG00000237553	9	5193339	5193558	AL133547.1	0	0	0	0	0	0
ENSG00000120211	9	5231419	5235304	INSL4	0.724725	0	0	0	0.362362	0	0
ENSG00000107014	9	5299864	5304716	RLN2	35.0619	21.5325	32.8514	47.2174	28.2972	40.0344	1.41478	0.500579
ENSG00000214195	9	5311444	5311716	HMGN2P31	0	0	0	0	0	0
ENSG00000107018	9	5334930	5339876	RLN1	12.9909	11.7039	14.8619	9.08762	12.3474	11.9747	0.969822	-0.0442088
ENSG00000231967	9	5356312	5356525	AL135786.1	1.52986	3.31044	2.20185	0	2.42015	1.10093	0.4549	-1.13638
ENSG00000107020	9	5357971	5437925	PLGRKT	243.052	270.807	285.652	233.96	256.929	259.806	1.01119	0.0160607
ENSG00000214190	9	5418373	5418976	RNF152P1	5.50835	11.9197	7.01547	8.74315	8.71401	7.87931	0.904211	-0.145268
ENSG00000120217	9	5450503	5470566	CD274	535.54	779.484	766.985	592.523	657.512	679.754	1.03383	0.0479959
ENSG00000197646	9	5510531	5571282	PDCD1LG2	40.8069	91.6853	86.6905	168.283	66.2461	127.487	1.92444	0.944439
ENSG00000107036	9	5629025	5776557	RIC1	2083.28	2260.95	2225.63	2818.22	2172.11	2521.92	1.16105	0.215425
ENSG00000099219	9	5765076	5833117	ERMP1	695.908	543.475	599.848	942.364	619.692	771.106	1.24434	0.315379
ENSG00000223621	9	5855781	5856426	AK4P4	1.48186	1.60938	3.24286	0	1.54562	1.62143	1.04905	0.0690784
ENSG00000183354	9	5881596	6008482	KIAA2026	1132.16	851.276	1072.06	1238.56	991.717	1155.31	1.16495	0.220274
ENSG00000120215	9	5890889	5910606	MLANA	15.1812	9.42129	4.41917	7.36609	12.3013	5.89263	0.479027	-1.06182
ENSG00000137040	9	6011025	6015625	RANBP6	898.828	787.699	686.185	826.726	843.263	756.455	0.897057	-0.156728
ENSG00000237274	9	6195934	6197248	GTF3AP1	0	0	0	0	0	0
ENSG00000137033	9	6215786	6257983	IL33	2.1039	1.51549	0	0.880257	1.8097	0.440129	0.243206	-2.03975
ENSG00000228132	9	6276640	6276974	AL360221.1	0	0	0	0	0	0
ENSG00000233846	9	6278667	6279153	SELENOTP1	0	0	0	0	0	0
ENSG00000170777	9	6328375	6331900	TPD52L3	0	0	0	0	0	0
ENSG00000147854	9	6413151	6507054	UHRF2	2355.86	1819.46	1721.66	2060.53	2087.66	1891.1	0.905845	-0.142664
ENSG00000178445	9	6532464	6645783	GLDC	2030.72	481.918	1633.52	558.622	1256.32	1096.07	0.872445	-0.196863
ENSG00000237158	9	6568844	6569360	AL353718.1	0	0	0	0	0	0
ENSG00000206147	9	6639139	6639604	RPL23AP57	0	0	0	0.934318	0	0.467159
ENSG00000229057	9	6662424	6663792	RPS3AP54	14.6741	11.1721	20.106	12.0066	12.9231	16.0563	1.24245	0.313185
ENSG00000231381	9	6668999	6670008	RNF2P1	3.71354	0	0	0	1.85677	0	0
ENSG00000232946	9	6675284	6675614	AL354707.2	15.0394	3.29348	17.466	4.57195	9.16646	11.019	1.2021	0.265553
ENSG00000107077	9	6720863	7175648	KDM4C	953.188	1200.16	1535.86	1220.27	1076.68	1378.06	1.27992	0.356057
ENSG00000231108	9	6734598	6735076	PRELID3BP11	1.48154	0	1.09933	2.75872	0.740772	1.92902	2.60407	1.38077
ENSG00000256968	9	6748703	6748981	SNRPEP2	0	0	1.1106	0	0	0.5553
ENSG00000230581	9	6834456	6835577	ACTG1P14	37.7143	29.7842	35.1585	28.8338	33.7492	31.9961	0.948056	-0.0769564
ENSG00000230207	9	7477045	7478320	RPL4P5	0.752832	0	4.27588	1.90171	0.376416	3.0888	8.2058	3.03664
ENSG00000178654	9	7597823	7598377	PPIAP33	0	0	1.06894	0	0	0.534471
ENSG00000137038	9	7796500	7888380	DMAC1	546.658	497.784	552.085	421.668	522.221	486.876	0.932318	-0.101106
ENSG00000153707	9	8314246	10612723	PTPRD	0	0.321294	29.0178	0.742606	0.160647	14.8802	92.6267	6.53336
ENSG00000212695	9	8713311	8713841	AL583805.1	0.768675	0	0	0	0.384337	0	0
ENSG00000212829	9	9090898	9091245	RPS26P3	0.759976	0	0	0	0.379988	0	0
ENSG00000234360	9	10532145	10532411	AL135790.2	0	0	0	0	0	0
ENSG00000227138	9	10777357	10777525	AL161788.1	0	0	0	0	0	0
ENSG00000230589	9	10829752	10830308	IMP3P1	0	0	0	0	0	0
ENSG00000234146	9	11011748	11013096	AKAP8P1	0	0	0	0	0	0
ENSG00000275130	9	11618496	11618621	AL592227.1	0	0	0	0	0	0
ENSG00000231491	9	12287320	12288238	JKAMPP1	0	0	0	0	0	0
ENSG00000107165	9	12685439	12710285	TYRP1	0	0	0	0	0	0
ENSG00000153714	9	12775020	12823060	LURAP1L	5.04506	20.7874	15.2121	0	12.9163	7.60606	0.588875	-0.763967
ENSG00000214121	9	12972843	12973438	PRDX1P1	0	0	0	0	0	0
ENSG00000234586	9	13021694	13022892	AL161449.1	0	0	0	0	0	0
ENSG00000107186	9	13105704	13279590	MPDZ	3.8914	0.223222	0	0	2.05731	0	0
ENSG00000223672	9	13322806	13323450	AL162386.1	0	0	0	0	0	0
ENSG00000229268	9	13986175	13987909	PES1P2	0.755707	0	0	0	0.377853	0	0
ENSG00000223568	9	14040716	14041861	RPL3P11	0	0	0	0	0	0
ENSG00000213954	9	14068932	14069417	ATP5PDP3	0	0	0	0	0	0
ENSG00000147862	9	14081843	14398983	NFIB	766.373	20.1602	2.61973	642.802	393.267	322.711	0.82059	-0.285266
ENSG00000234982	9	14204248	14205039	AL441963.1	0	0	0	0	0	0
ENSG00000237137	9	14531916	14532042	AL159169.1	0	0	0	0	0	0
ENSG00000229029	9	14593577	14594200	CDCA4P1	0	0	0	0	0	0
ENSG00000175893	9	14611071	14693471	ZDHHC21	1182.72	1436.16	1205.88	1506.06	1309.44	1355.97	1.03553	0.050372
ENSG00000147869	9	14719724	14722733	CER1	0	0	0	0	0	0
ENSG00000164946	9	14734666	14910995	FREM1	0	0	4.09333	4.24718	0	4.17026
ENSG00000232000	9	14921013	15146401	CLCN3P1	0	2.19014	1.25156	1.03676	1.09507	1.14416	1.04483	0.0632673
ENSG00000214110	9	14921337	14922334	LDHAP4	2.95965	6.42611	54.4355	0.931861	4.69288	27.6837	5.89908	2.56049
ENSG00000215237	9	14993312	15019729	AL592293.1	0	0	0	0	0	0
ENSG00000234297	9	15055057	15056052	AL592293.2	0	0	0	0	0	0
ENSG00000155158	9	15163622	15307360	TTC39B	190.365	142.368	101.355	146.428	166.366	123.891	0.744692	-0.425285
ENSG00000215236	9	15361393	15362134	RPL7P33	0	0	0	0	0	0
ENSG00000164975	9	15422704	15465953	SNAPC3	1140.8	882.72	1074.73	778.316	1011.76	926.521	0.915749	-0.126975
ENSG00000164985	9	15464066	15510995	PSIP1	6368.48	5870.96	5162.92	4827.03	6119.72	4994.98	0.816209	-0.292989
ENSG00000278754	9	15524576	15524707	AL513423.1	0	0	0	0	0	0
ENSG00000213362	9	15527133	15527683	FTH1P12	0.755955	1.64765	0	0.940108	1.2018	0.470054	0.391124	-1.3543
ENSG00000164989	9	15553043	16061663	CCDC171	233	291.067	155.883	178.455	262.034	167.169	0.637968	-0.648443
ENSG00000231376	9	15588355	15588615	HMGN2P16	0	0	1.10475	0.926373	0	1.01556
ENSG00000205549	9	16203935	16410990	C9orf92	0	0	0	0	0	0
ENSG00000173068	9	16409503	16870843	BNC2	30.1203	12.4697	15.7252	1.13147	21.295	8.42836	0.395791	-1.33719
ENSG00000233551	9	16775573	16775845	LSM1P1	0	0	0	0	0	0
ENSG00000226470	9	17096301	17096446	RPS29P33	0	0	0	0	0	0
ENSG00000237083	9	17108304	17108604	AL162725.1	0	0	0	0	0	0
ENSG00000044459	9	17134982	17503923	CNTLN	10.2546	234.401	477.22	602.73	122.328	539.975	4.41417	2.14214
ENSG00000224488	9	17447145	17448543	SAMM50P1	0	0	0	0	0	0
ENSG00000107295	9	17579066	17797124	SH3GL2	0	0	0	0.941926	0	0.470963
ENSG00000228810	9	17589161	17591318	PABPC1P11	0	0	0	0	0	0
ENSG00000178031	9	17906563	18910950	ADAMTSL1	0	1.51221	2.8966	1.02257	0.756107	1.95959	2.59168	1.37389
ENSG00000236857	9	18717974	18718526	RAP1BP1	0	0	0	0	0	0
ENSG00000155875	9	18858906	19049358	SAXO1	0.965867	0.601225	1.37996	0	0.783546	0.689979	0.880585	-0.183465
ENSG00000236680	9	19026892	19028129	AL356000.1	0	0	0	0	0	0
ENSG00000155876	9	19049427	19051025	RRAGA	466.607	488.642	415.128	513.904	477.625	464.516	0.972553	-0.0401505
ENSG00000147874	9	19053141	19102904	HAUS6	1388.32	1295.39	1155.17	1188.74	1341.85	1171.95	0.873383	-0.195314
ENSG00000147872	9	19108375	19149290	PLIN2	614.699	478.44	578.171	521.748	546.569	549.959	1.0062	0.00892036
ENSG00000232176	9	19200335	19201046	AL161909.1	2.96102	0.803681	1.08359	0	1.88235	0.541793	0.287828	-1.79672
ENSG00000137145	9	19230435	19373545	DENND4C	2024.97	2201.12	2203.91	2084.25	2113.05	2144.08	1.01469	0.0210348
ENSG00000137154	9	19375715	19380236	RPS6	21997	25585.3	38635.6	17614.4	23791.1	28125	1.18216	0.24143
ENSG00000234853	9	19383217	19383887	NDUFA5P3	0	0	0	0	0	0
ENSG00000177076	9	19409009	19452505	ACER2	53.3993	61.149	52.9056	48.8738	57.2742	50.8897	0.888528	-0.170511
ENSG00000231909	9	19460926	19464524	MAP1LC3BP1	0	0	0	0	0	0
ENSG00000155886	9	19507452	19786928	SLC24A2	0	0	0	0	0	0
ENSG00000232158	9	19705338	19705655	C11orf98P1	0	0	0	0	0	0
ENSG00000276667	9	19895800	19895973	AL158077.1	0	0	0	0	0	0
ENSG00000270712	9	19957394	19958147	AL591222.2	0	0	0	0	0	0
ENSG00000277711	9	19967239	19967994	AL591222.3	0.738066	0	0	0	0.369033	0	0
ENSG00000237434	9	20331446	20332277	AL512635.1	0	0	0	0	0	0
ENSG00000171843	9	20341669	20622518	MLLT3	892.546	804.379	1104.07	1230.55	848.462	1167.31	1.37579	0.460264
ENSG00000237088	9	20532552	20533339	AL163193.1	0	0	0	0	0	0
ENSG00000188352	9	20658309	20995955	FOCAD	1838.88	1339.12	1148.54	1808.34	1589	1478.44	0.930422	-0.104043
ENSG00000188921	9	20999509	21031640	HACD4	617.261	574.024	269.828	423.587	595.642	346.707	0.582073	-0.780728
ENSG00000230208	9	21058771	21059323	IFNNP1	0	0	0	0	0	0
ENSG00000171855	9	21077104	21077942	IFNB1	0	0.791913	1.07823	0	0.395957	0.539114	1.36155	0.445249
ENSG00000225027	9	21106543	21106836	IFNWP4	0.751935	0	0	0	0.375967	0	0
ENSG00000275980	9	21135598	21136350	AL390882.1	0	0	0	0	0	0
ENSG00000177047	9	21140214	21142145	IFNW1	0	0	0	0	0	0
ENSG00000137080	9	21165637	21166660	IFNA21	0	0	0	0	0	0
ENSG00000232281	9	21178589	21179188	IFNWP15	0	0	0	0	0	0
ENSG00000236637	9	21186694	21187671	IFNA4	0	0	0	0	0	0
ENSG00000226597	9	21190654	21191244	IFNWP9	0	0	0	0	0	0
ENSG00000214042	9	21201469	21202205	IFNA7	0	0	0	0	0	0
ENSG00000186803	9	21206181	21207143	IFNA10	0	0	0	0	0	0
ENSG00000223684	9	21209189	21209779	IFNWP18	0	0	0	0	0	0
ENSG00000147885	9	21216373	21217311	IFNA16	0	0	0	0	0	0
ENSG00000234829	9	21227243	21228222	IFNA17	0	0	0	0	0	0
ENSG00000232138	9	21231266	21231853	IFNWP5	0	0	0	0	0	0
ENSG00000228083	9	21239002	21240005	IFNA14	0	0	0	0	0	0
ENSG00000224416	9	21278050	21278619	IFNA22P	0	0	1.06894	0	0	0.534471
ENSG00000147873	9	21304326	21305312	IFNA5	0	0	2.13788	0	0	1.06894
ENSG00000226393	9	21321300	21321827	IFNA20P	0	0	0	0.932229	0	0.466115
ENSG00000198642	9	21329665	21335404	KLHL9	882.463	1003.01	1186.76	1192.85	942.736	1189.8	1.26207	0.335796
ENSG00000120235	9	21349835	21351378	IFNA6	0.675245	0	0	10.6225	0.337622	5.31126	15.7314	3.97557
ENSG00000233816	9	21367424	21368962	IFNA13	4.61981	0	0	6.63614	2.3099	3.31807	1.43645	0.522512
ENSG00000188379	9	21384255	21385398	IFNA2	2.13305	1.52976	4.46504	26.8128	1.83141	15.6389	8.5393	3.09412
ENSG00000231195	9	21398614	21399139	IFNA11P	1.50253	1.63492	0	13.9838	1.56872	6.9919	4.45706	2.15609
ENSG00000235108	9	21403081	21403651	IFNA12P	0	0	1.07895	1.87443	0	1.47669
ENSG00000120242	9	21409117	21410185	IFNA8	0	0	0	0	0	0
ENSG00000237691	9	21420234	21420813	IFNWP2	0	0	0	3.8387	0	1.91935
ENSG00000197919	9	21440439	21441316	IFNA1	0	0	1.0786	3.71704	0	2.39782
ENSG00000238271	9	21455484	21456049	IFNWP19	0	0	0	0	0	0
ENSG00000184995	9	21480839	21482313	IFNE	0	0	0	0.941926	0	0.470963
ENSG00000227443	9	21638285	21638676	AL137022.1	0	0	0	0	0	0
ENSG00000229835	9	21695176	21696943	KHSRPP1	0	0	0	0	0	0
ENSG00000099810	9	21802636	21937651	MTAP	607.914	741.548	612.974	569.88	674.731	591.427	0.876537	-0.190113
ENSG00000264545	9	21802636	22029594	AL359922.1	0	7.26809	7.56344	8.42118	3.63405	7.99231	2.19929	1.13704
ENSG00000229298	9	21811621	21812347	TUBB8P1	0	0	0	0	0	0
ENSG00000264801	9	21929457	21931073	ERVFRD-3	6.58287	1.58762	3.32029	6.48454	4.08525	4.90241	1.20003	0.263068
ENSG00000147889	9	21967753	21995301	CDKN2A	113.537	245.823	149.237	267.729	179.68	208.483	1.1603	0.214496
ENSG00000147883	9	22002903	22009305	CDKN2B	4.2709	1.62886	3.79956	0.637783	2.94988	2.21867	0.752123	-0.410959
ENSG00000215221	9	22012155	22012536	UBA52P6	3.77684	6.58448	3.23868	4.62698	5.18066	3.93283	0.759137	-0.397567
ENSG00000176399	9	22446824	22455740	DMRTA1	0	0	0	0	0	0
ENSG00000236739	9	22747700	22748234	CLIC4P1	0	0.813833	0	0	0.406917	0	0
ENSG00000227607	9	23632106	23632360	SUMO2P2	0	0	0	0	0	0
ENSG00000226626	9	23681894	23682662	NOP56P2	0	0	0	0	0	0
ENSG00000107105	9	23690104	23826337	ELAVL2	2.93453	1.36157	1.54866	0	2.14805	0.774332	0.360481	-1.472
ENSG00000277608	9	23955760	23956444	AL365204.3	0	0	0	0	0	0
ENSG00000205442	9	24542952	24545946	IZUMO3	0	0	0	0	0	0
ENSG00000198680	9	25676389	25678440	TUSC1	2.28685	3.27198	3.17674	13.5094	2.77941	8.34305	3.00173	1.58579
ENSG00000270683	9	25937912	25938434	FAM71BP1	0	0	0	0	0	0
ENSG00000120159	9	26840685	26892803	CAAP1	371.161	436.586	415.362	394.145	403.874	404.753	1.00218	0.00313777
ENSG00000232466	9	26880178	26880549	AL356133.1	10.6014	11.5564	8.65433	8.27282	11.0789	8.46358	0.763937	-0.388474
ENSG00000137055	9	26903372	26947242	PLAA	1087.23	1090.02	728.946	977.924	1088.63	853.435	0.783955	-0.351157
ENSG00000096872	9	26947039	27062930	IFT74	332.836	282.034	243.158	297.048	307.435	270.103	0.878571	-0.18677
ENSG00000184434	9	26993136	27005672	LRRC19	0	0	0	0	0	0
ENSG00000120156	9	27109141	27230174	TEK	0	0	1.44442	0	0	0.72221
ENSG00000223162	9	27198287	27198401	RNA5SP280	0	0	0	0	0	0
ENSG00000232867	9	27210327	27210626	AL355433.1	0	0	0	0	0	0
ENSG00000120160	9	27284654	27297150	EQTN	0	0	0	0.901357	0	0.450679
ENSG00000120162	9	27325209	27529814	MOB3B	189.186	122.426	9.69752	252.437	155.806	131.067	0.84122	-0.249445
ENSG00000147896	9	27524314	27526498	IFNK	0	0	1.07736	0	0	0.538681
ENSG00000147894	9	27535640	27573866	C9orf72	122.315	69.4405	201.91	101.123	95.8779	151.516	1.58031	0.660204
ENSG00000215441	9	27608382	27610745	CTAGE12P	0	0	0	0	0	0
ENSG00000174482	9	27948078	28670286	LINGO2	0	0	1.06894	0	0	0.534471
ENSG00000229060	9	28148211	28149236	AL451124.1	0	0	0	0	0	0
ENSG00000224955	9	28598668	28599292	KCTD10P1	0	0	0	0	0	0
ENSG00000230276	9	29254075	29254426	AL162388.1	0	0	0	0	0	0
ENSG00000277646	9	29317833	29318952	AL353684.1	0	0	0	0	0	0
ENSG00000229834	9	29636486	29636853	AL354676.1	0	0	0	0	0	0
ENSG00000230097	9	29824742	29826711	ME2P1	0	0	0	0.936101	0	0.46805
ENSG00000232060	9	30558880	30559481	SLC4A1APP1	0.742708	0	0	0	0.371354	0	0
ENSG00000239792	9	30670964	30671966	C2orf27AP2	0	0	0	0	0	0
ENSG00000215210	9	30689105	30690272	RBMXP2	2.98888	0.811915	41.8996	0.942994	1.9004	21.4213	11.272	3.49467
ENSG00000235626	9	30773464	30774732	KRT18P66	0	0	0	0	0	0
ENSG00000226246	9	30799471	30800746	KRT18P36	0	0	0	0	0	0
ENSG00000233278	9	30831878	30832225	RPS26P2	0	0	0	0	0	0
ENSG00000214020	9	30935485	30935977	FTLP4	0	0	0	0	0	0
ENSG00000228557	9	30988085	30990572	HSPA8P17	0	0	0	0	0	0
ENSG00000223421	9	31165618	31166980	AL354854.1	0	0	0	0	0	0
ENSG00000232203	9	31253901	31254777	SLC25A6P2	0.742708	0	0	0	0.371354	0	0
ENSG00000226998	9	31505280	31505943	MTATP6P30	0	0	0	0	0	0
ENSG00000229080	9	31505946	31506615	MTCO3P30	0	0	0	0	0	0
ENSG00000235148	9	31644576	31645160	HMGB3P23	0	0	0	0	0	0
ENSG00000252313	9	32293558	32293692	RNA5SP281	0	0	0	0	0	0
ENSG00000225347	9	32333457	32334354	SLC25A5P8	0	0	0	0.941926	0	0.470963
ENSG00000122729	9	32384603	32454769	ACO1	313.017	207.203	168.042	441.775	260.11	304.908	1.17223	0.229256
ENSG00000107201	9	32455302	32526208	DDX58	450.975	450.193	423.022	703.676	450.584	563.349	1.25026	0.322233
ENSG00000197579	9	32540544	32552586	TOPORS	651.532	760.494	651.004	716.374	706.013	683.689	0.96838	-0.0463552
ENSG00000235453	9	32551144	32568621	SMIM27	43.1487	53.173	128.885	20.262	48.1608	74.5737	1.54843	0.630807
ENSG00000165264	9	32553001	32573184	NDUFB6	467.473	452.526	547.936	428.257	459.999	488.096	1.06108	0.0855339
ENSG00000232303	9	32566148	32567126	DFFBP1	13.0732	15.793	9.27769	11.5452	14.4331	10.4114	0.721357	-0.471215
ENSG00000122728	9	32629454	32635669	TAF1L	0	2.41332	3.23002	0	1.20666	1.61501	1.33841	0.42052
ENSG00000238001	9	32676063	32676520	SNRPCP1	0.742708	0	0	0	0.371354	0	0
ENSG00000230867	9	32727069	32727522	AL157884.1	0	0	0	0	0	0
ENSG00000188133	9	32783540	32789201	TMEM215	0	0	0	0	0	0
ENSG00000236796	9	32836575	32869595	AL157884.3	0	0	0	0.942903	0	0.471451
ENSG00000137074	9	32886601	33025130	APTX	396.349	528.81	585.468	395.628	462.58	490.548	1.06046	0.0846928
ENSG00000223807	9	32926051	32926450	BOLA3P4	0	0	0	0	0	0
ENSG00000237437	9	32945996	32947222	ASS1P12	0	0	0	0	0	0
ENSG00000236184	9	32979560	32980403	TCEA1P4	28.6141	35.0593	41.0347	25.8774	31.8367	33.4561	1.05087	0.071579
ENSG00000225693	9	33019682	33020165	LAGE3P1	10.8103	10.0252	18.7738	2.84958	10.4177	10.8117	1.03782	0.0535514
ENSG00000086061	9	33025273	33039907	DNAJA1	3443.49	3324.5	3296.26	3263.53	3384	3279.89	0.969236	-0.0450799
ENSG00000122692	9	33041765	33076674	SMU1	1656.43	1618.88	1424.84	1455.63	1637.66	1440.23	0.879448	-0.185329
ENSG00000086062	9	33104082	33167356	B4GALT1	2990.91	2116.97	3013.84	2620.11	2553.94	2816.98	1.10299	0.141423
ENSG00000122711	9	33218365	33248567	SPINK4	0	0	0	0	0	0
ENSG00000107262	9	33247820	33264720	BAG1	802.588	874.903	566.385	820.995	838.745	693.69	0.827057	-0.273942
ENSG00000086065	9	33264879	33282070	CHMP5	731.279	654.22	1120.6	924.103	692.749	1022.35	1.47579	0.561483
ENSG00000086102	9	33290512	33371157	NFX1	1759.76	1759.52	1756.54	1976.65	1759.64	1866.6	1.06078	0.0851276
ENSG00000165269	9	33383179	33402682	AQP7	116.193	4.34878	48.9864	0.586536	60.2707	24.7865	0.411252	-1.2819
ENSG00000165272	9	33441156	33447596	AQP3	164.03	19.4322	13.2152	120.978	91.7309	67.0967	0.731452	-0.451165
ENSG00000270542	9	33449755	33449941	AL356218.1	0	0	0	0	0	0
ENSG00000165271	9	33461353	33473930	NOL6	932.104	941.81	657.829	836.589	936.957	747.209	0.797485	-0.326471
ENSG00000226823	9	33503655	33510711	SUGT1P1	1.48404	0	0	2.77238	0.742021	1.38619	1.86812	0.901591
ENSG00000230453	9	33524394	33573009	ANKRD18B	1.12008	1.6142	6.91449	12.2411	1.36714	9.5778	7.00571	2.80853
ENSG00000225123	9	33574361	33574588	AL139008.1	0	0	0	0	0	0
ENSG00000234373	9	33576380	33577014	SNX18P7	0	0	0	0	0	0
ENSG00000204982	9	33613848	33614009	PRSS3P4	0	0	0	0	0	0
ENSG00000205274	9	33617762	33618506	TRBV20OR9-2	0	0	2.13788	0	0	1.06894
ENSG00000231991	9	33624274	33625293	ANXA2P2	0	0	2.17382	0	0	1.08691
ENSG00000183938	9	33629121	33629586	TRBV21OR9-2	0	0	0	0	0	0
ENSG00000234122	9	33634111	33634246	TRBV22OR9-2	0	0	0	0	0	0
ENSG00000229063	9	33638035	33638494	TRBV23OR9-2	0	0	1.06894	0	0	0.534471
ENSG00000215206	9	33649047	33649614	TRBV24OR9-2	0	0	0	0	0	0
ENSG00000240215	9	33662166	33662663	TRBV25OR9-2	0	0	0	0	0	0
ENSG00000237984	9	33673504	33677499	PTENP1	0	0	1.41867	0	0	0.709333
ENSG00000231165	9	33695767	33696059	TRBV26OR9-2	0	0	0	0	0	0
ENSG00000010438	9	33750466	33799231	PRSS3	0	0	1.06894	0	0	0.534471
ENSG00000223394	9	33786221	33786828	TRBV29OR9-2	0	0	0	0	0	0
ENSG00000107341	9	33817160	33920399	UBE2R2	1389.5	1128.55	1657.5	1570.39	1259.03	1613.95	1.2819	0.358285
ENSG00000137073	9	33921693	34048949	UBAP2	1795.75	1692.74	1643.79	1592.67	1744.25	1618.23	0.927752	-0.108189
ENSG00000226801	9	33968071	33968518	OSTCP8	14.2394	18.7984	14.155	21.2295	16.5189	17.6923	1.07103	0.0990007
ENSG00000198876	9	34086387	34127399	DCAF12	1252.02	1214.6	982.015	1320.53	1233.31	1151.28	0.933485	-0.0993015
ENSG00000224802	9	34109171	34109968	TUBB4BP2	5.3334	13.2045	11.5592	7.64999	9.26895	9.60458	1.03621	0.0513173
ENSG00000239392	9	34133157	34134696	AL354989.2	0	0.825563	0	0	0.412781	0	0
ENSG00000165006	9	34179005	34252523	UBAP1	524.85	542.409	714.268	694.537	533.629	704.403	1.32002	0.400562
ENSG00000227383	9	34191555	34191881	AL353662.1	13.4327	17.1642	5.55594	13.6017	15.2985	9.57881	0.626128	-0.67547
ENSG00000279336	9	34201273	34201515	AL353662.3	0	0	0	0	0	0
ENSG00000252164	9	34206134	34206241	RNA5SP282	0	0	0	0	0	0
ENSG00000233668	9	34223984	34224628	AL353662.2	0.752692	0	0	0.94103	0.376346	0.470515	1.25022	0.322181
ENSG00000186638	9	34252381	34311371	KIF24	425.022	378.327	235.958	366.807	401.675	301.383	0.750316	-0.414431
ENSG00000229207	9	34318407	34319655	SERPINH1P1	0	0	0	0	0	0
ENSG00000164978	9	34329506	34343711	NUDT2	201.179	269.886	161.598	191.783	235.533	176.69	0.750173	-0.414705
ENSG00000164976	9	34366666	34376898	MYORG	136.345	134.212	95.0958	135.614	135.279	115.355	0.852723	-0.229851
ENSG00000164972	9	34379019	34397810	C9orf24	3.65079	0	0	0.425471	1.8254	0.212736	0.116542	-3.10108
ENSG00000164970	9	34398184	34458570	FAM219A	73.4353	54.3261	28.2453	92.3103	63.8807	60.2778	0.9436	-0.0837531
ENSG00000122735	9	34457414	34520988	DNAI1	0	0	0	0	0	0
ENSG00000168913	9	34521043	34522990	ENHO	0.742708	0	0	0	0.371354	0	0
ENSG00000232983	9	34546524	34546996	AL160270.2	0	0	0	0	0	0
ENSG00000122756	9	34551432	34590140	CNTFR	0	0	1.07344	0	0	0.536718
ENSG00000164967	9	34610486	34612104	RPP25L	120.273	112.766	144.301	77.5496	116.52	110.925	0.951986	-0.0709877
ENSG00000137100	9	34613545	34620523	DCTN3	373.252	393.216	515.645	368.34	383.234	441.993	1.15332	0.205796
ENSG00000205143	9	34621379	34628086	ARID3C	0	0	0	1.97143	0	0.985715
ENSG00000147955	9	34634722	34637809	SIGMAR1	357.06	229.905	447.572	221.409	293.482	334.49	1.13973	0.18869
ENSG00000213930	9	34638133	34651035	GALT	223.513	240.623	427.693	188.545	232.068	308.119	1.32771	0.408941
ENSG00000258728	9	34646645	34657113	AL162231.3	0	0	0	0	0	0
ENSG00000137070	9	34650702	34661892	IL11RA	97.518	116.902	154.721	89.2621	107.21	121.992	1.13787	0.186342
ENSG00000213927	9	34661880	34664048	CCL27	0.54752	0	0	0	0.27376	0	0
ENSG00000187186	9	34664163	34666112	AL162231.1	1.04268	3.39897	4.45799	5.59852	2.22083	5.02826	2.26414	1.17896
ENSG00000172724	9	34689570	34691276	CCL19	0.723179	3.10828	2.899	0	1.91573	1.4495	0.756632	-0.402337
ENSG00000137077	9	34709005	34710136	CCL21	0	0	0	0	0	0
ENSG00000205108	9	34723053	34729488	FAM205A	0	0	0	0	0	0
ENSG00000257198	9	34832295	34838586	FAM205BP	0	0	0	0	0	0
ENSG00000187791	9	34889066	34895764	FAM205C	0	0	0	0	0	0
ENSG00000178723	9	34917175	34918296	GLULP4	0	0	0	0	0	0
ENSG00000215199	9	34922184	34922921	YWHAZP6	0	0.799383	0	0.922702	0.399692	0.461351	1.15427	0.206978
ENSG00000122733	9	34957608	34982544	PHF24	0	0	1.07349	0	0	0.536746
ENSG00000137094	9	34989641	34998900	DNAJB5	161.401	114.392	145.317	149.797	137.897	147.557	1.07005	0.0976831
ENSG00000273597	9	35001342	35002994	AL355377.1	14.0427	5.61768	5.39329	10.2851	9.8302	7.83918	0.797459	-0.326518
ENSG00000233148	9	35010703	35011285	SYF2P2	0	0	0	0	0	0
ENSG00000174038	9	35041095	35045986	C9orf131	9.9239	2.09293	1.37386	1.24516	6.00841	1.30951	0.217946	-2.19796
ENSG00000165280	9	35056064	35072627	VCP	5755.88	5907.48	4395.53	6073.43	5831.68	5234.48	0.897594	-0.155864
ENSG00000221829	9	35073835	35080016	FANCG	525.903	536.228	427.076	508.079	531.065	467.578	0.880453	-0.183683
ENSG00000165282	9	35088688	35096601	PIGO	550.334	526.488	509.296	446.375	538.411	477.835	0.887492	-0.172194
ENSG00000165283	9	35099776	35103195	STOML2	1153.24	1248.45	1308.26	1132.56	1200.84	1220.41	1.01629	0.0233157
ENSG00000005238	9	35104112	35116341	FAM214B	92.2611	83.3661	167.596	138.988	87.8136	153.292	1.74565	0.803765
ENSG00000215198	9	35147410	35149184	AL353795.1	0	0.786151	0	0	0.393076	0	0
ENSG00000198722	9	35161992	35405338	UNC13B	75.6808	14.3939	188.41	144.031	45.0373	166.221	3.69073	1.88391
ENSG00000179766	9	35406755	35483035	ATP8B5P	0.509538	0	1.48013	0	0.254769	0.740064	2.90484	1.53846
ENSG00000244213	9	35449748	35450352	ZFAND6P1	0	0	0	0	0	0
ENSG00000198853	9	35490111	35561898	RUSC2	5.49939	6.80458	0	3.96603	6.15198	1.98302	0.322338	-1.63336
ENSG00000235619	9	35507564	35507873	RPL36AP33	0	0	0	0	0	0
ENSG00000215187	9	35561831	35563899	FAM166B	0	0	0	1.12541	0	0.562703
ENSG00000227852	9	35592786	35592951	RPS29P17	0	0	0	0	0	0
ENSG00000107140	9	35605262	35610041	TESK1	216.192	204.998	331.694	274.157	210.595	302.925	1.43843	0.524493
ENSG00000137101	9	35609533	35646810	CD72	155.514	132.063	127.247	218.153	143.788	172.7	1.20107	0.264318
ENSG00000137078	9	35649295	35650950	SIT1	545.257	295.62	651.694	221.986	420.439	436.84	1.03901	0.0552095
ENSG00000159884	9	35658290	35661511	CCDC107	125.258	136.787	192.703	160.923	131.023	176.813	1.34948	0.432408
ENSG00000137135	9	35658875	35675866	ARHGEF39	313.87	368.902	394.222	354.87	341.386	374.546	1.09713	0.13374
ENSG00000107159	9	35673918	35681159	CA9	6.03192	0	10.1117	0	3.01596	5.05586	1.67637	0.745337
ENSG00000198467	9	35681992	35690056	TPM2	44.9084	12.4889	22.4825	23.932	28.6986	23.2072	0.808652	-0.306408
ENSG00000137076	9	35696948	35732195	TLN1	11181.1	10956.1	9345.53	10237.6	11068.6	9791.57	0.884625	-0.176862
ENSG00000107175	9	35732598	35736999	CREB3	290.579	335.978	435.906	332.25	313.278	384.078	1.226	0.293954
ENSG00000070610	9	35736866	35749228	GBA2	725.349	641.064	604.428	716.358	683.206	660.393	0.966609	-0.0489963
ENSG00000107185	9	35749287	35758585	RGP1	719.146	603.245	622.529	625.808	661.195	624.169	0.944	-0.0831407
ENSG00000215183	9	35752990	35756613	MSMP	17.1695	4.22949	2.02752	0	10.6995	1.01376	0.0947482	-3.39976
ENSG00000159899	9	35792154	35809732	NPR2	47.7399	88.3169	91.424	90.7155	68.0284	91.0697	1.3387	0.420834
ENSG00000137098	9	35808045	35812272	SPAG8	10.2964	11.5912	16.9245	16.4288	10.9438	16.6767	1.52385	0.607719
ENSG00000137133	9	35812960	35815354	HINT2	256.497	197.92	279.288	219.663	227.209	249.475	1.098	0.13488
ENSG00000137103	9	35814451	35865518	TMEM8B	57.622	136.879	198.701	95.437	97.2503	147.069	1.51227	0.596716
ENSG00000204930	9	35816391	35828747	FAM221B	0.436697	1.23394	0	0.720998	0.835317	0.360499	0.431571	-1.21233
ENSG00000236083	9	35859055	35859980	OR13E1P	0	0	0	0	0	0
ENSG00000168828	9	35869263	35870601	OR13J1	0	0	0	0	0	0
ENSG00000233659	9	35874810	35875194	NDUFA5P4	0	0	0	0	0	0
ENSG00000196196	9	35906202	35907136	HRCT1	0	0	1.06894	0	0	0.534471
ENSG00000235387	9	35909490	35937153	SPAAR	0	0	0	0.941926	0	0.470963
ENSG00000225639	9	35943210	35943934	PGAM1P2	0	0	0	0	0	0
ENSG00000278889	9	35957108	35958154	OR2S2	0	0	0	0	0	0
ENSG00000228307	9	35962195	36014623	OR2S1P	0	0	0	0	0	0
ENSG00000213866	9	35971344	35972318	YBX1P10	2.2864	2.47521	6.29821	0	2.3808	3.1491	1.32271	0.403493
ENSG00000179443	9	35991336	35992285	OR13C6P	0	0	0	0	0	0
ENSG00000243641	9	36002909	36003867	OR13C7	0	0	0	0	0	0
ENSG00000236110	9	36021692	36022113	OR2AM1P	0	0	0	0	0	0
ENSG00000122707	9	36036913	36124455	RECK	56.7045	51.1224	65.0093	70.8206	53.9134	67.915	1.2597	0.333084
ENSG00000122694	9	36136536	36163913	GLIPR2	59.3637	65.4132	66.8102	18.844	62.3884	42.8271	0.686459	-0.542755
ENSG00000185972	9	36169388	36171334	CCIN	0	1.60713	0	0	0.803567	0	0
ENSG00000122705	9	36190856	36304781	CLTA	1461.6	1471.2	1356.39	1428.94	1466.4	1392.66	0.949717	-0.0744308
ENSG00000159921	9	36214441	36277056	GNE	79.7046	47.9219	75.8362	42.6724	63.8133	59.2543	0.928558	-0.106937
ENSG00000215283	9	36303499	36304924	HMGB3P24	0	0	0	0	0	0
ENSG00000137075	9	36336396	36487548	RNF38	1025.14	1083.57	1044.73	1058.57	1054.36	1051.65	0.997431	-0.00371077
ENSG00000165304	9	36572862	36677683	MELK	1205.11	1232.67	784.457	1214.13	1218.89	999.294	0.819841	-0.286585
ENSG00000196092	9	36833269	37034268	PAX5	5387.08	5481.79	4315.2	5742.71	5434.43	5028.95	0.925387	-0.111871
ENSG00000125385	9	37046835	37047237	AL161781.1	1.50002	0.816633	2.13191	2.74915	1.15832	2.44053	2.10695	1.07516
ENSG00000147905	9	37120539	37358149	ZCCHC7	1725.25	1397.59	1725.25	1705.66	1561.42	1715.45	1.09865	0.135728
ENSG00000228292	9	37205112	37205368	AL512604.1	0	0	0	0	0	0
ENSG00000137106	9	37422666	37436990	GRHPR	1463.84	1487.49	2332.69	1911.35	1475.66	2122.02	1.43801	0.524072
ENSG00000236156	9	37434177	37434586	CHCHD4P3	3.03419	2.47731	5.39252	5.56715	2.75575	5.47984	1.98851	0.991689
ENSG00000168795	9	37438102	37465450	ZBTB5	438.804	487.994	712.179	453.634	463.399	582.907	1.25789	0.33101
ENSG00000187988	9	37477149	37478317	KCTD9P3	0	0	1.10127	0.914276	0	1.00777
ENSG00000137054	9	37485948	37503697	POLR1E	624.708	799.502	693.221	549.527	712.105	621.374	0.872587	-0.196629
ENSG00000230188	9	37490421	37490893	AL158156.1	0.732399	0	1.07393	0	0.3662	0.536964	1.46631	0.552194
ENSG00000147912	9	37510892	37576380	FBXO10	310.2	538.412	465.715	350.683	424.306	408.199	0.96204	-0.0558314
ENSG00000256966	9	37512547	37592469	AL513165.2	29.9752	0	0	27.4287	14.9876	13.7144	0.915047	-0.128083
ENSG00000175768	9	37582646	37592604	TOMM5	1292.54	1217.27	1577.44	1074.32	1254.9	1325.88	1.05656	0.0793773
ENSG00000255872	9	37588413	38068687	AL138752.2	0	0	3.16062	1.96996	0	2.56529
ENSG00000233111	9	37636688	37637293	RAB1C	0	0	0	0	0	0
ENSG00000070601	9	37650954	37746904	FRMPD1	44.5059	55.9018	21.8585	45.5398	50.2038	33.6992	0.671247	-0.575084
ENSG00000165275	9	37753803	37778972	TRMT10B	73.1491	82.5835	145.041	93.0555	77.8663	119.048	1.52888	0.612477
ENSG00000107371	9	37766978	37801437	EXOSC3	663.08	517.187	574.894	562.646	590.133	568.77	0.963799	-0.0531955
ENSG00000122741	9	37800554	37867666	DCAF10	699.319	637.34	699.829	684.997	668.329	692.413	1.03604	0.0510733
ENSG00000232454	9	37836044	37836394	AL138752.1	5.96629	7.36907	8.84625	9.14881	6.66768	8.99753	1.34942	0.432344
ENSG00000226055	9	37878116	37879493	PAICSP1	2.2006	1.59177	2.21096	1.85159	1.89619	2.03127	1.07124	0.0992853
ENSG00000122696	9	37879400	37904353	SLC25A51	364.092	322.234	273.956	321.598	343.163	297.777	0.867742	-0.204662
ENSG00000213839	9	37885683	37886390	TMX2P1	0	0	2.15017	0.943719	0	1.54694
ENSG00000107338	9	37915898	38069227	SHB	81.1684	18.8697	53.7602	101.126	50.0191	77.4433	1.54828	0.630662
ENSG00000137124	9	38392702	38398661	ALDH1B1	968.686	496.782	549.018	515.046	732.734	532.032	0.726092	-0.461776
ENSG00000137142	9	38406528	38424454	IGFBPL1	3.09061	0	0	4.87737	1.5453	2.43869	1.57813	0.658214
ENSG00000283162	9	38433696	38543880	AL390726.5	3.07513	0.715901	0	12.7615	1.89552	6.38077	3.36625	1.75114
ENSG00000225254	9	38452782	38454070	ARMC8P1	0	0	1.06894	0	0	0.534471
ENSG00000215165	9	38478471	38479350	TCEA1P3	0.741316	0	0	3.73057	0.370658	1.86529	5.03237	2.33124
ENSG00000229511	9	38486859	38488338	GAS2L1P1	0	0	0	0	0	0
ENSG00000237487	9	38504447	38505482	VN1R48P	0	0	1.06894	0	0	0.534471
ENSG00000243085	9	38526831	38527032	AL390726.1	0	0	0	0	0	0
ENSG00000176007	9	38527097	38527912	FAM220BP	0	0	0	0	0	0
ENSG00000273036	9	38540567	38542792	AL390726.4	12.2003	7.20362	1.86147	40.3306	9.70197	21.0961	2.17441	1.12062
ENSG00000283486	9	38540569	38577207	FAM95C	0	0	0	29.5973	0	14.7987
ENSG00000225345	9	38566260	38568211	SNX18P3	25.1936	15.611	25.1006	148.591	20.4023	86.846	4.25667	2.08972
ENSG00000180071	9	38571358	38620596	ANKRD18A	48.3167	8.66561	7.90193	172.853	28.4912	90.3773	3.17212	1.66545
ENSG00000237557	9	38643042	38643768	YWHABP1	0	0	0	0	0	0
ENSG00000283329	9	38694263	38720428	FAM240B	0	0.814047	0	0	0.407023	0	0
ENSG00000234680	9	39016969	39039594	VN2R3P	0	0	0	0	0	0
ENSG00000106714	9	39072767	39288315	CNTNAP3	4.37939	5.12992	0.336642	0.0963702	4.75465	0.216506	0.0455356	-4.45686
ENSG00000226625	9	39154075	39155479	RBM17P1	0	0	0	0	0	0
ENSG00000271454	9	39159071	39160319	AL353729.2	0	0	0	0	0	0
ENSG00000243695	9	39173794	39174513	AL353729.1	0	0	0	0	0	0
ENSG00000204849	9	39355669	39361962	SPATA31A1	0	0	0	0	0	0
ENSG00000277024	9	39359890	39369105	BX005214.3	0	0	0	0	0	0
ENSG00000198416	9	39443815	39508885	ZNF658B	27.5796	60.6962	45.5165	37.8142	44.1379	41.6654	0.943982	-0.0831692
ENSG00000229707	9	39485379	39485865	SKP1P3	0.742708	0	0	0	0.371354	0	0
ENSG00000269692	9	39631046	39632416	FKBP4P2	0	0	0	0	0	0
ENSG00000273994	9	39651901	39652377	SDR42E1P1	0	0	0	0	0	0
ENSG00000234720	9	39654241	39655531	ATP5F1AP8	0	0	0	0	0	0
ENSG00000226108	9	39734670	39735628	RAB28P1	0	0	0	0	0	0
ENSG00000232239	9	39739747	39741193	RBPJP5	0	0	0	0	0	0
ENSG00000229273	9	39809562	39810019	BX664615.1	2.32421	1.67644	10.4084	0.949794	2.00033	5.67911	2.83909	1.50543
ENSG00000204837	9	39816542	40106661	FGF7P3	0	0	0	1.84005	0	0.920024
ENSG00000232798	9	39892550	39892895	CR769767.1	0	1.6538	0	0	0.826901	0	0
ENSG00000184961	9	39983821	39984401	RPL7AP49	0	0	0	0	0	0
ENSG00000237846	9	40105822	40106527	AL773545.3	4.71411	11.0141	0.997747	2.91747	7.8641	1.95761	0.24893	-2.00619
ENSG00000230804	9	40121962	40122540	C2orf27AP3	3.956	0	0	0	1.978	0	0
ENSG00000236966	9	40131747	40132218	AL773545.2	0	0.809771	0	0	0.404886	0	0
ENSG00000283211	9	40167392	40171329	AL773545.4	0	0	0	0	0	0
ENSG00000283246	9	40187792	40193921	MEP1AP1	0	0	0	0	0	0
ENSG00000183148	9	40223285	40266392	ANKRD20A2	5.41008	1.73266	0.822288	2.0122	3.57137	1.41724	0.396835	-1.33339
ENSG00000234812	9	40291275	40291502	BX664727.2	0	0	0	0	0	0
ENSG00000231390	9	40293082	40293955	SNX18P8	0	0	0	0	0	0
ENSG00000224681	9	40332995	40333460	BX664727.1	0	0	0	0	0	0
ENSG00000227069	9	40346144	40347052	CNN2P2	0	0	0	0	0	0
ENSG00000232433	9	40348599	40349791	GXYLT1P3	0	0	0	0	0	0
ENSG00000274157	9	40358454	40358682	AL591471.1	0	0	0	0	0	0
ENSG00000278122	9	40481558	40497592	AQP7P5	0.745908	0	0	0	0.372954	0	0
ENSG00000274067	9	40481559	40497591	FP885919.1	0	0	0	0	0	0
ENSG00000184906	9	40497850	40566779	AMYH02020865.1	0.656573	0	0	0	0.328287	0	0
ENSG00000225380	9	40641841	40642117	IGKV1OR9-2	0.768401	0	0	0	0.384201	0	0
ENSG00000276963	9	40755407	40767875	AL353626.3	0	0	0	0	0	0
ENSG00000276868	9	40883634	40883763	AL353626.2	0	0	0	0	0	0
ENSG00000276291	9	40992249	41218410	FRG1HP	348.368	286.241	348.724	356.165	317.305	352.444	1.11074	0.151527
ENSG00000277778	9	41006999	41074617	PGM5P2	331.516	349.143	240.439	451.737	340.329	346.088	1.01692	0.0242079
ENSG00000273514	9	41126430	41128463	FOXD4L6	0.772863	0	4.05371	0	0.386431	2.02686	5.24506	2.39096
ENSG00000215126	9	41131306	41199261	CBWD6	350.047	394.44	406.113	363.674	372.244	384.893	1.03398	0.0482118
ENSG00000278647	9	41280460	41280787	CDK2AP2P1	0	0	0	0	0	0
ENSG00000274680	9	41292887	41294125	MYO5BP1	0	0	0	0	0	0
ENSG00000276832	9	41340823	41355538	AL354718.3	0.79426	0	1.01301	0	0.39713	0.506506	1.27542	0.350967
ENSG00000275160	9	41479960	41480548	AL354718.1	10.6059	14.8832	12.7032	6.61178	12.7445	9.65749	0.757776	-0.400157
ENSG00000277340	9	41573156	41573453	AL591926.3	0	0	1.0947	0	0	0.547352
ENSG00000278077	9	41644771	41644981	AL591926.6	0.756548	0	0	0	0.378274	0	0
ENSG00000278054	9	41647825	41648035	AL591926.5	0	0	0	0	0	0
ENSG00000276412	9	41651658	41654594	AL591926.2	0.734591	0	0	0	0.367295	0	0
ENSG00000274688	9	41700480	41700696	AL591926.1	1.48542	0	0	0	0.742708	0	0
ENSG00000278001	9	41700682	41701096	AL591926.4	1.51654	3.30138	0	3.71323	2.40896	1.85662	0.770713	-0.375734
ENSG00000154529	9	41890314	42129510	CNTNAP3B	2.91593	3.43419	7.88192	5.50497	3.17506	6.69344	2.10813	1.07596
ENSG00000237207	9	41974362	41975768	RBM17P3	0	0	0	0	0	0
ENSG00000270909	9	41979352	41983753	CR788268.1	0	0	0	0	0	0
ENSG00000185775	9	42183659	42189887	SPATA31A6	0	0	0	0	0	0
ENSG00000239986	9	42196333	42196662	AL445584.1	0	0	0	0	0	0
ENSG00000276277	9	42213841	42213918	AL445584.3	0	0	0	0	0	0
ENSG00000268234	9	42384805	42386136	FKBP4P6	0	0	1.06894	0	0	0.534471
ENSG00000277213	9	42408526	42409006	SDR42E1P2	0	0	0	0	0	0
ENSG00000234861	9	42410830	42412150	ATP5F1AP1	0	0	0	0	0	0
ENSG00000227353	9	42492663	42493570	RAB28P3	0	0	0	0	0	0
ENSG00000227924	9	42497704	42499134	RBPJP6	0	0	0	0	0	0
ENSG00000212952	9	42568865	42569315	BX088651.1	1.54558	0	1.04609	0	0.772789	0.523044	0.676827	-0.563141
ENSG00000204816	9	42625436	42626813	FGF7P5	0	0	0	0	0	0
ENSG00000230245	9	42636788	42637139	BX088651.3	0	0	0	0	0	0
ENSG00000216829	9	42667506	42668887	FGF7P4	0	0	0	0	0	0
ENSG00000204818	9	42795392	42800672	ADGRF5P2	0	0	0	0	0	0
ENSG00000224537	9	42817105	42823213	MEP1AP4	0	0	0	0	0	0
ENSG00000236816	9	42830337	42950827	ANKRD20A7P	10.6296	0	1.09422	0	5.31479	0.547108	0.102941	-3.28012
ENSG00000273900	9	42921443	42921670	CR848007.2	0	0	0	0	0	0
ENSG00000275144	9	42923277	42924144	SNX18P5	0.757388	0	0	0	0.378694	0	0
ENSG00000230635	9	42950566	42951630	CYP4F60P	0	0	0	0	0	0
ENSG00000229079	9	42959280	42960066	CR848007.1	0	0	0	0	0	0
ENSG00000213816	9	42972386	42973289	CNN2P4	0	0	0	0	0	0
ENSG00000277737	9	43109866	43125905	FP325317.1	0	0	0	0	0	0
ENSG00000277598	9	60546920	60547154	BX088702.1	0.742708	0	0	0	0.371354	0	0
ENSG00000276581	9	60914374	60920650	SPATA31A5	0	0	0	0	0	0
ENSG00000275628	9	60918581	60927822	AL590491.1	0	0.817747	1.05041	0	0.408874	0.525203	1.28451	0.361221
ENSG00000274516	9	60929774	60936746	FAM74A6	10.6744	6.13055	5.58043	6.28918	8.40247	5.93481	0.706317	-0.501612
ENSG00000278485	9	60944555	60944636	AL590491.3	0	0	0	0	0	0
ENSG00000283541	9	61063752	61113954	BX005040.4	0	0	0	0	0	0
ENSG00000276040	9	61190003	61196280	SPATA31A7	0	0	1.05554	0	0	0.52777
ENSG00000276149	9	61202718	61203087	BX005040.2	0	0	0	0	0	0
ENSG00000274583	9	61205258	61212373	FAM74A4	0.706673	0	1.09724	0	0.353337	0.548621	1.55269	0.634767
ENSG00000283378	9	61330717	61453030	CNTNAP3C	0	0	2.14079	0	0	1.07039
ENSG00000277109	9	61581813	61582675	AL935212.3	0	0	0	0	0	0
ENSG00000231454	9	61665579	61666386	AL935212.2	0	0	0	0	0	0
ENSG00000204805	9	61861625	61863200	AL391987.2	0	0	0	0	0	0
ENSG00000170152	9	61861848	61862567	AL391987.1	0	0	0	0	0	0
ENSG00000276845	9	61944232	61945136	CR769775.1	0	0	0	0	0	0
ENSG00000231995	9	62266319	62266919	AL590399.4	1.52485	1.66279	1.06338	0.951586	1.59382	1.00748	0.632119	-0.661732
ENSG00000236450	9	62357834	62358140	AL590399.6	0	0	0	0	0	0
ENSG00000227449	9	62376161	62435199	FGF7P6	29.5847	19.3573	42.7868	32.1035	24.471	37.4452	1.53019	0.613707
ENSG00000226429	9	62395370	62395678	AL590399.2	0	0	0	0	0	0
ENSG00000224603	9	62444256	62444634	BX664725.1	0	0	0	0	0	0
ENSG00000204801	9	62474948	62476333	FGF7P7	0	0	0	0	0	0
ENSG00000212951	9	62532397	62532853	BX005266.1	0	0.85646	1.06418	0	0.42823	0.532089	1.24253	0.313282
ENSG00000278213	9	62559839	62569907	CNTNAP3P5	0	0	0	0.935422	0	0.467711
ENSG00000234217	9	62601226	62602672	RBPJP7	0	0	0	0	0	0
ENSG00000236825	9	62606797	62607748	RAB28P2	0	0	0	0	0	0
ENSG00000234451	9	62609725	62610799	BX005266.3	0	0	0	0	0	0
ENSG00000241571	9	62686912	62688190	ATP5F1AP7	0	0	0	0	0	0
ENSG00000234276	9	62690033	62690534	SDR42E1P3	0	0	0	0	0	0
ENSG00000235256	9	62710036	62711398	FKBP4P7	0	0	0	0	0	0
ENSG00000202474	9	62802320	62802438	RNA5SP283	0.71463	0	1.19995	0	0.357315	0.599977	1.67912	0.747709
ENSG00000184523	9	62838824	62844276	PTGER4P2	0	0.818313	0	0	0.409156	0	0
ENSG00000237451	9	62844818	62845184	CDK2AP2P2	1.54018	4.19825	2.03242	2.80069	2.86922	2.41656	0.842236	-0.247703
ENSG00000238245	9	62857208	62858484	MYO5BP2	0	0	0	0	0	0
ENSG00000227582	9	62860873	62864957	ADGRF5P1	0	0	0	0	0	0
ENSG00000219693	9	62888535	62889921	FGF7P8	0	0	0	0	0	0
ENSG00000273509	9	62924911	62934964	CNTNAP3P1	0.742708	0	0	0	0.371354	0	0
ENSG00000244081	9	63025597	63025993	AL591379.2	0	0	0	0	0	0
ENSG00000198312	9	63055641	63059217	BMS1P9	0.74065	0	4.38627	0	0.370325	2.19314	5.9222	2.56613
ENSG00000182021	9	63111255	63127100	AL591379.1	54.299	38.879	36.1291	42.7183	46.589	39.4237	0.846201	-0.240928
ENSG00000176115	9	63127359	63143401	AQP7P4	0	0	0	0	0	0
ENSG00000237238	9	63299453	63385117	BMS1P10	49.2842	0	30.6922	0.929205	24.6421	15.8107	0.641613	-0.640226
ENSG00000186466	9	63317067	63333091	AQP7P1	9.1764	0	0	0	4.5882	0	0
ENSG00000228522	9	63330326	63343660	AL845321.1	0	0	0	0	0	0
ENSG00000233555	9	63581254	63581834	AL591438.1	0	0	0	0	0	0
ENSG00000234042	9	63703065	63703755	AL591438.2	0.802659	0	1.02852	0.992262	0.401329	1.01039	2.51761	1.33205
ENSG00000268951	9	63719864	63720441	AL772155.3	0	3.31494	0	0.942235	1.65747	0.471118	0.284239	-1.81483
ENSG00000225360	9	63729702	63730173	AL772155.2	0	0	1.06894	0	0	0.534471
ENSG00000228656	9	63761546	63762824	MYO5BP3	0	0	0	0	0	0
ENSG00000226020	9	63774870	63775241	CDK2AP2P3	0	0	0	0	0	0
ENSG00000239684	9	63775892	63776143	PTGER4P3	0	0	0	0	0	0
ENSG00000207277	9	63813190	63813307	RNA5SP284	0	0	0	0	0	0
ENSG00000232815	9	63817748	63818462	DUX4L50	67.8685	83.166	138.159	112.324	75.5173	125.242	1.65845	0.729835
ENSG00000215548	9	63832127	63859641	FRG1JP	8.73837	7.11252	24.3478	5.51851	7.92545	14.9332	1.8842	0.913955
ENSG00000204790	9	63974762	64004155	AL163540.1	0.748948	0	1.08228	2.77892	0.374474	1.9306	5.1555	2.36611
ENSG00000172014	9	64369394	64413142	ANKRD20A4	37.7326	20.9721	19.431	20.062	29.3524	19.7465	0.672739	-0.571882
ENSG00000224185	9	64439346	64440180	SNX18P9	3.7749	2.45776	1.05827	7.60352	3.11633	4.33089	1.38974	0.474815
ENSG00000229156	9	64462819	64463196	CR769776.2	2.29221	1.66534	0	3.74148	1.97877	1.87074	0.945404	-0.0809965
ENSG00000224106	9	64465463	64466498	CYP4F25P	0.754676	0	0	1.9246	0.377338	0.962301	2.55024	1.35063
ENSG00000224762	9	64473040	64473826	CR769776.1	0	0	0	0	0	0
ENSG00000235832	9	64486164	64487069	CNN2P3	0	0	0	0	0	0
ENSG00000235310	9	64488600	64489786	GXYLT1P6	0	0	0	0	0	0
ENSG00000277869	9	64498517	64498745	AL773524.1	0	0	0	0	0	0
ENSG00000181997	9	64621560	64637586	AQP7P2	2.97083	0	0	0	1.48542	0	0
ENSG00000176134	9	64637845	64652556	AL445665.1	1.01543	7.01357	0.721779	0.643375	4.0145	0.682577	0.170028	-2.55616
ENSG00000225883	9	64705734	64709311	BMS1P11	22.9348	0	7.64994	0	11.4674	3.82497	0.333552	-1.58402
ENSG00000235932	9	64737403	64737755	AL359955.2	0	0	1.06894	0	0	0.534471
ENSG00000156755	9	64765054	64765535	IGKV1OR-2	0.752011	0	0	0.914955	0.376006	0.457478	1.21668	0.282947
ENSG00000271225	9	64810865	64811429	BNIP3P4	19.2092	30.5332	40.0523	98.6009	24.8712	69.3266	2.78742	1.47893
ENSG00000197550	9	64817870	64836341	AL359955.1	24.5872	0	2.2338	0	12.2936	1.1169	0.0908522	-3.46033
ENSG00000223602	9	64878790	64889063	AC125634.1	0	0.808224	0	0	0.404112	0	0
ENSG00000224599	9	65189995	65193610	BMS1P12	7.39525	0	7.74703	1.85837	3.69763	4.8027	1.29886	0.377247
ENSG00000236252	9	65219987	65230861	AL512605.1	0	0.803293	1.07367	0	0.401646	0.536833	1.33658	0.418548
ENSG00000267085	9	65222522	65222777	AL512605.2	0	0	0	0	0	0
ENSG00000204780	9	65250543	65250826	IGKV1OR9-1	0	0	0	0	0	0
ENSG00000204779	9	65282101	65285209	FOXD4L5	4.56234	9.0991	19.7358	7.71825	6.83072	13.727	2.0096	1.00691
ENSG00000204778	9	65287914	65323015	CBWD4P	21.2101	3.97805	11.1475	7.35229	12.5941	9.24989	0.734464	-0.445237
ENSG00000280286	9	65646982	65652679	FRG1KP	0	0	0	0.93384	0	0.46692
ENSG00000147996	9	65668805	65734041	CBWD5	992.222	1412.47	1248.59	1220.35	1202.34	1234.47	1.02672	0.0380422
ENSG00000184659	9	65736555	65738784	FOXD4L4	4.66331	7.61611	8.09191	3.93487	6.13971	6.01339	0.979426	-0.0299911
ENSG00000204776	9	65770955	65771434	IGKV1OR-3	0	0	0	2.74405	0	1.37203
ENSG00000237904	9	65798726	65799124	BX284632.2	0	0	0	0	0	0
ENSG00000235893	9	65816932	65817472	BX284632.1	17.3815	7.73497	10.9683	13.6594	12.5582	12.3139	0.980544	-0.0283463
ENSG00000231701	9	65828120	65831696	BMS1P13	14.6813	0	2.17615	0	7.34066	1.08808	0.148226	-2.75413
ENSG00000279955	9	65865190	65877274	AC129778.1	0	0	0	0	0	0
ENSG00000279688	9	65878766	65894790	AQP7P3	0	0.821529	6.26056	0	0.410764	3.13028	7.62062	2.92991
ENSG00000273668	9	66017643	66017868	AL136317.1	0	0	0	0	0	0
ENSG00000275026	9	66022661	66027719	GXYLT1P4	1.13655	0.516126	0.719271	0	0.826337	0.359635	0.435216	-1.20019
ENSG00000278068	9	66029264	66030169	AL136317.3	0	0	1.06894	0	0	0.534471
ENSG00000278720	9	66042646	66043342	AL669942.2	0	0	0	0	0	0
ENSG00000229146	9	66082350	66083187	SNX18P4	6.02591	0.81767	0	0	3.42179	0	0
ENSG00000276203	9	66106815	66179474	ANKRD20A3	25.2528	1.78117	4.808	24.2559	13.517	14.532	1.07509	0.104458
ENSG00000233765	9	66253424	66254464	AL591479.1	0.789655	0.844753	0	0.966723	0.817204	0.483361	0.591482	-0.757594
ENSG00000274181	9	66635754	66637197	RBPJP2	0	0	0	0	0	0
ENSG00000276894	9	66641314	66642277	RAB28P4	0	0	0	0	0	0
ENSG00000277297	9	66721158	66722760	ATP5F1AP10	0	2.39756	0	0	1.19878	0	0
ENSG00000273849	9	66724584	66725064	SDR42E1P4	0	0	0	0	0	0
ENSG00000276457	9	66744561	66745929	FKBP4P8	0	0	0	0	0	0
ENSG00000274349	9	66856426	66932141	ZNF658	79.6655	113.675	91.1024	78.1444	96.6705	84.6234	0.87538	-0.192018
ENSG00000277490	9	66879454	66879940	BX664608.1	0	0	0	0	0	0
ENSG00000276039	9	66962271	66962348	AL353770.2	0	0	0	0	0	0
ENSG00000274355	9	66976520	66976991	FAM74A3	0	0	0	0	0	0
ENSG00000274820	9	66979460	66979862	AL353770.1	0	0	0	0	0	0
ENSG00000275969	9	66986304	66992583	SPATA31A3	0	0	0	0	0	0
ENSG00000276386	9	67059560	67293468	CNTNAP3P2	0	0	0	0	0	0
ENSG00000277575	9	67203635	67208072	AL162233.1	0.742708	0	0	0	0.371354	0	0
ENSG00000273999	9	67211663	67213067	RBM17P2	0	0	0	0	0	0
ENSG00000276204	9	67328207	67329404	BX005195.1	0	0	0	0	0	0
ENSG00000274026	9	67717411	67719178	FAM27E3	96.9376	100.45	88.137	67.0542	98.6938	77.5956	0.786225	-0.346986
ENSG00000278763	9	67725690	67725902	FAM27B	8.25023	17.5736	8.63574	12.9251	12.9119	10.7804	0.834922	-0.260287
ENSG00000275493	9	67725914	67726255	AL627230.1	0.742708	0	0	0	0.371354	0	0
ENSG00000277618	9	67797221	67797500	AL627230.2	0	0	0	0.909987	0	0.454993
ENSG00000260691	9	67832765	67920552	ANKRD20A1	14.1711	5.27353	4.11909	21.3385	9.72231	12.7288	1.30923	0.388722
ENSG00000196873	9	68232003	68300015	CBWD3	687.494	872.056	1035.69	658.682	779.775	847.185	1.08645	0.119618
ENSG00000187559	9	68302867	68305084	FOXD4L3	0	0	0	0	0	0
ENSG00000154330	9	68328308	68531061	PGM5	12.1225	16.5815	5.01848	17.1129	14.352	11.0657	0.771021	-0.375159
ENSG00000181778	9	68536580	68540867	TMEM252	0	0	0	0	0	0
ENSG00000224025	9	68609125	68611984	AL353616.1	0	0	1.06894	0	0	0.534471
ENSG00000107242	9	68705240	69009176	PIP5K1B	471.368	844.408	1003.57	374.352	657.888	688.963	1.04724	0.0665858
ENSG00000187866	9	68780065	68785566	FAM122A	459.867	599.336	492.737	458.493	529.602	475.615	0.898061	-0.155114
ENSG00000236998	9	68788307	68789670	AL354794.2	0	0	0	0	0	0
ENSG00000165059	9	69012529	69014113	PRKACG	0	0	0	0	0	0
ENSG00000165060	9	69035563	69100178	FXN	330.505	374.124	269.417	353.04	352.315	311.229	0.883383	-0.17889
ENSG00000270236	9	69107926	69108217	AL162730.1	0	0	0	0	0	0
ENSG00000119139	9	69121264	69274615	TJP2	925.6	694.183	458.785	1204.02	809.891	831.404	1.02656	0.0378209
ENSG00000135063	9	69324567	69392558	FAM189A2	0	0	0	0.820757	0	0.410378
ENSG00000107282	9	69427532	69672371	APBA1	1.10465	1.55558	3.0357	4.46164	1.33011	3.74867	2.81831	1.49483
ENSG00000188647	9	69709522	69760011	PTAR1	1080.71	1118.49	1672.89	1136.98	1099.6	1404.94	1.27768	0.35353
ENSG00000204711	9	69820817	69906227	C9orf135	0	0.803567	0	0	0.401784	0	0
ENSG00000165072	9	70043848	70226972	MAMDC2	0	0	1.08026	0	0	0.540128
ENSG00000236801	9	70217195	70217668	RPL24P8	0.74718	0.813743	2.13032	0.92255	0.780462	1.52644	1.95581	0.967767
ENSG00000198887	9	70258978	70354873	SMC5	1715.47	2091.93	1633.08	1944.65	1903.7	1788.86	0.939675	-0.0897662
ENSG00000119138	9	70384597	70414624	KLF9	49.4688	109.992	178.753	143.161	79.7305	160.957	2.01876	1.01347
ENSG00000083067	9	70529063	71446904	TRPM3	10.2787	18.6051	15.5478	16.7986	14.4419	16.1732	1.11988	0.163346
ENSG00000224437	9	70916997	70917501	PIGUP1	0	0	0	0	0	0
ENSG00000229814	9	71589601	71589933	RPL35AP21	0	0	0	0	0	0
ENSG00000135048	9	71683366	71816690	CEMIP2	186.879	190.432	16.1721	759.397	188.655	387.785	2.05552	1.0395
ENSG00000271166	9	71804283	71804826	AL671309.1	0	0	0	0	0	0
ENSG00000107362	9	71862452	71910931	ABHD17B	385.025	390.674	310.311	419.421	387.849	364.866	0.940741	-0.0881307
ENSG00000155621	9	71911510	71986054	C9orf85	225.255	266.425	210.78	214.709	245.84	212.745	0.865379	-0.208596
ENSG00000236060	9	72007881	72008136	HSPB1P1	0	0	0	0	0	0
ENSG00000204669	9	72051376	72072721	C9orf57	0	0.802434	0	0	0.401217	0	0
ENSG00000224820	9	72107818	72108312	BTF3P4	0	0	0	0	0	0
ENSG00000119125	9	72114595	72257193	GDA	5.56614	3.36001	6.0627	13.9097	4.46307	9.98618	2.23751	1.1619
ENSG00000233933	9	72275453	72275973	AL135924.1	0	0	0	0	0	0
ENSG00000252428	9	72299720	72299838	RNA5SP285	0	0	0	0	0	0
ENSG00000107372	9	72351413	72365235	ZFAND5	1835.73	1349.27	1801.56	1678.51	1592.5	1740.04	1.09264	0.127821
ENSG00000230003	9	72445754	72445969	AL445646.1	0	0	0	0	0	0
ENSG00000225947	9	72470374	72471076	AL596448.1	0	0	0	0	0	0
ENSG00000165091	9	72521608	72838291	TMC1	0	0	3.0792	0	0	1.5396
ENSG00000236862	9	72655832	72656192	RPS20P24	0	0	3.28215	0	0	1.64107
ENSG00000229753	9	72741152	72741617	RPS27AP15	0	0	0	0	0	0
ENSG00000165092	9	72900671	73080442	ALDH1A1	0.520849	0	0	1.98072	0.260424	0.990359	3.80287	1.92709
ENSG00000228024	9	73042745	73056528	CYP1D1P	0	0	0	0	0	0
ENSG00000135046	9	73151865	73170393	ANXA1	3.51867	20.8701	16.0008	56.7668	12.1944	36.3838	2.98365	1.57708
ENSG00000221844	9	73474378	73476073	DPP3P2	0	0	0	0	0	0
ENSG00000236701	9	73648828	73649839	AL512594.1	0	0	1.05477	0	0	0.527385
ENSG00000212454	9	73750972	73751077	RNA5SP286	0	0	0	0	0	0
ENSG00000223368	9	73870896	73873297	AL513124.1	0	0	0	0	0	0
ENSG00000198963	9	74497335	74693177	RORB	4.00515	2.89225	0	0.850154	3.4487	0.425077	0.123257	-3.02026
ENSG00000119121	9	74722495	74888094	TRPM6	8.54713	0.794872	12.4509	0.930368	4.671	6.69065	1.43238	0.518414
ENSG00000270954	9	74804473	74804773	RPSAP75	0	0	0	0	0	0
ENSG00000224297	9	74935176	74935696	AL158825.1	0	0	0	0	0	0
ENSG00000135045	9	74946583	74952912	C9orf40	471.678	364.434	375.179	348.581	418.056	361.88	0.865626	-0.208185
ENSG00000156017	9	74980790	75028423	CARNMT1	770.332	510.848	679.004	692.806	640.59	685.905	1.07074	0.0986072
ENSG00000106733	9	75060573	75088217	NMRK1	85.4467	115.775	176.453	233.889	100.611	205.171	2.03926	1.02804
ENSG00000134996	9	75088514	75147265	OSTF1	634.63	510.32	640.927	668.994	572.475	654.96	1.14409	0.194195
ENSG00000235707	9	75401889	75402992	AL158073.1	0	0	0	0	0	0
ENSG00000234644	9	75724222	75724575	OTX2P1	0	0	1.06894	0	0	0.534471
ENSG00000099139	9	75890644	76362339	PCSK5	0.55592	0	1.67038	0.417858	0.27796	1.04412	3.75637	1.90934
ENSG00000231137	9	76286494	76288081	RBM22P5	0	0	0	0	0	0
ENSG00000135002	9	76385526	76394517	RFK	156.876	161.634	196.449	98.1941	159.255	147.322	0.925067	-0.11237
ENSG00000234618	9	76398699	76399586	RPSAP9	9.82373	9.85095	15.826	5.70841	9.83734	10.7672	1.09452	0.1303
ENSG00000187210	9	76419850	76651203	GCNT1	45.8619	531.836	893.796	107.455	288.849	500.625	1.73317	0.793416
ENSG00000233814	9	76419934	76420631	AL590664.1	0	0	0	0.928072	0	0.464036
ENSG00000219149	9	76549282	76549771	PPIAP87	0	0	0	0	0	0
ENSG00000106772	9	76611376	76906114	PRUNE2	5.52225	5.56424	298.434	1.6847	5.54324	150.059	27.0707	4.75866
ENSG00000230335	9	76931261	76932066	DNAJB5P1	0	0	0	0	0	0
ENSG00000236604	9	76970322	76971028	LYPLA2P3	0	0	0	0	0	0
ENSG00000229857	9	76992099	76993108	AL353637.1	0	0	0	0	0	0
ENSG00000204612	9	77019655	77020953	FOXB2	0	0	0	0	0	0
ENSG00000232851	9	77040416	77040673	ATP5MFP3	0	0	0	0	0	0
ENSG00000233526	9	77072100	77073295	RFC5P1	0	0	0	0	0	0
ENSG00000197969	9	77177445	77421537	VPS13A	1773.12	1641.54	1535.83	1764.39	1707.33	1650.11	0.966487	-0.049178
ENSG00000156049	9	77423079	77648322	GNA14	0	0	0	0	0	0
ENSG00000228248	9	77580245	77580628	NUTF2P3	0	0	0	0	0	0
ENSG00000156052	9	77716097	78031811	GNAQ	6.32447	63.6462	9.02962	1.61144	34.9853	5.32053	0.152079	-2.71711
ENSG00000233457	9	78150532	78151193	AL353705.2	0.745566	0.800487	0	0	0.773026	0	0
ENSG00000233947	9	78178263	78179512	AL353705.3	0	0	0	0	0	0
ENSG00000228781	9	78180214	78180693	AL353705.1	0	0	0	0	0	0
ENSG00000234819	9	78219120	78219357	AL353705.4	0	0	0	0	0	0
ENSG00000148019	9	78236062	78279690	CEP78	995.992	866.602	618.899	832.728	931.297	725.814	0.779358	-0.359642
ENSG00000135069	9	78297125	78330093	PSAT1	804.463	571.215	969.793	640.873	687.839	805.333	1.17082	0.227514
ENSG00000270627	9	78589158	78589539	AL592221.1	0	0	1.06894	0	0	0.534471
ENSG00000237257	9	78741720	78742744	MTND2P8	0	0	0	0	0	0
ENSG00000226234	9	79036413	79037568	KRT18P24	0	0	0	0	0	0
ENSG00000186940	9	79391304	79391759	CHCHD2P9	0	0	0	0	0	0
ENSG00000106829	9	79571773	79726882	TLE4	949.808	390.118	336.95	603.181	669.963	470.066	0.701629	-0.511219
ENSG00000270691	9	79850871	79851498	AL161912.3	0	0	0	0	0	0
ENSG00000238002	9	79863019	79866875	NPAP1P6	0	0	1.07333	0	0	0.536666
ENSG00000236521	9	80357029	80360338	NPAP1P4	0	0	0	0	0	0
ENSG00000232981	9	80563571	80564630	MTCO1P51	0	0	0	0	0	0
ENSG00000225901	9	80565032	80565962	MTND2P9	7.2032	6.27063	3.35373	2.74414	6.73692	3.04893	0.452571	-1.14378
ENSG00000234637	9	80782338	80782770	RPS19P6	0	0	0	0	0	0
ENSG00000228375	9	81410279	81410630	RPS20P25	0	0	0	0	0	0
ENSG00000237072	9	81488308	81488837	AL161727.1	0	0	0	0	0	0
ENSG00000196781	9	81583683	81689547	TLE1	50.5113	6.69055	3.96715	1.50807	28.6009	2.73761	0.0957175	-3.38507
ENSG00000252167	9	81885496	81885598	RNA5SP287	0	0	0	0	0	0
ENSG00000240632	9	81913437	81919926	SPATA31D5P	0	0	0	0	0	0
ENSG00000189357	9	81928514	81934948	SPATA31D4	0	0	0	0	0	0
ENSG00000186788	9	81943586	81950038	SPATA31D3	0	0	0	0	0	0
ENSG00000237770	9	81966564	81972130	SPATA31D2P	0	2.40434	2.16038	0	1.20217	1.08019	0.898534	-0.154355
ENSG00000228430	9	81977614	82780194	AL162726.3	0	0	0	0	0	0
ENSG00000214929	9	81988772	81995253	SPATA31D1	0.652251	12.1328	2.81044	1.65528	6.39251	2.23286	0.349293	-1.51749
ENSG00000231649	9	82057647	82063682	SPATA31B1P	0.742708	0	0	0	0.371354	0	0
ENSG00000230360	9	82086155	82088768	DDX10P2	0	0	1.09789	0	0	0.548945
ENSG00000235377	9	82130752	82131632	AL158047.1	0	0	0	0	0	0
ENSG00000228046	9	82427350	82428025	MTCO3P40	0	0	0	0	0	0
ENSG00000228123	9	82431889	82432905	AL162726.2	0	0	0	0	0	0
ENSG00000233309	9	82744067	82744792	RPS6P12	0	0	0	0	0	0
ENSG00000165105	9	82979590	83063177	RASEF	836.684	860.56	517.108	971.915	848.622	744.512	0.877318	-0.188828
ENSG00000273806	9	83201957	83202065	AL137847.3	0	0	0	0	0	0
ENSG00000172159	9	83242990	83538546	FRMD3	6.39031	5.47514	8.86089	39.4518	5.93272	24.1564	4.07172	2.02564
ENSG00000148057	9	83623049	83644130	IDNK	63.1559	86.9068	112.492	71.4918	75.0314	91.9919	1.22605	0.294013
ENSG00000135018	9	83659968	83707958	UBQLN1	2989.53	2121.72	2717.73	2382.7	2555.62	2550.21	0.997882	-0.00305855
ENSG00000165113	9	83739425	83829516	GKAP1	77.6668	69.8405	43.8345	75.868	73.7536	59.8512	0.811502	-0.301333
ENSG00000165115	9	83834099	83921465	KIF27	119.918	150.071	132.874	148.582	134.995	140.728	1.04247	0.0600033
ENSG00000165118	9	83938311	83956986	C9orf64	180.678	161.743	267.742	227.98	171.21	247.861	1.4477	0.53376
ENSG00000165119	9	83968083	83980616	HNRNPK	12050.7	11337.4	11748.3	11622.5	11694.1	11685.4	0.999255	-0.00107557
ENSG00000178966	9	83980711	84004074	RMI1	717.514	664.439	545.37	547.795	690.976	546.582	0.791029	-0.338197
ENSG00000270166	9	84078584	84078857	AL390838.2	0	0	0	0	0	0
ENSG00000197506	9	84275457	84340758	SLC28A3	7.25629	1.57165	6.60845	0.920951	4.41397	3.7647	0.852905	-0.229543
ENSG00000228095	9	84604111	84604425	AL354692.1	0	0	0	0	0	0
ENSG00000148053	9	84668551	85027070	NTRK2	275.138	210.211	20.4297	493.886	242.674	257.158	1.05968	0.0836334
ENSG00000226590	9	85159682	85159950	UBE2V1P10	0	0	0	0	0	0
ENSG00000227412	9	85492579	85494094	STK33P1	0	0	0	0	0	0
ENSG00000135049	9	85546539	85742029	AGTPBP1	882.244	923.879	900.862	746.891	903.061	823.877	0.912315	-0.132396
ENSG00000234424	9	85753306	85786575	AL353743.4	0	0	1.10041	0	0	0.550207
ENSG00000165121	9	85805359	85849542	AL353743.1	97.8314	82.0839	79.4263	71.8182	89.9576	75.6222	0.840643	-0.250436
ENSG00000213711	9	85898903	85899716	PHBP7	0	0	0	0.941926	0	0.470963
ENSG00000231741	9	85934588	85936599	AL353743.3	0	0	0	0	0	0
ENSG00000135040	9	85941146	86025462	NAA35	610.103	723.277	582.152	552.334	666.69	567.243	0.850835	-0.23305
ENSG00000135052	9	86026146	86100173	GOLM1	898.184	257.218	371.597	240.445	577.701	306.021	0.529722	-0.916692
ENSG00000233713	9	86132622	86132851	AL161447.1	0	0	0	0	0	0
ENSG00000187753	9	86220265	86259657	C9orf153	3.91193	1.81401	19.1455	0	2.86297	9.57273	3.34364	1.74142
ENSG00000270688	9	86228815	86228983	AL137849.1	0	0	0	0	0	0
ENSG00000135070	9	86264546	86283102	ISCA1	353.631	342.079	424.762	285.613	347.855	355.188	1.02108	0.0300957
ENSG00000083223	9	86287733	86354454	TUT7	2078.2	1825.03	2400.48	2602.38	1951.62	2501.43	1.28172	0.358082
ENSG00000214908	9	86374966	86375706	AL353678.1	0	0	0	0	0	0
ENSG00000180447	9	86944362	86947506	GAS1	3.78625	0.817027	1.00653	0.964468	2.30164	0.9855	0.428174	-1.22373
ENSG00000231007	9	87011652	87013151	CDC20P1	16.0099	13.1757	8.33462	18.2471	14.5928	13.2909	0.910781	-0.134823
ENSG00000224887	9	87084161	87085151	AL513318.1	0	0	0	0	0	0
ENSG00000228373	9	87423634	87423893	AL353752.1	0	0	0	0	0	0
ENSG00000196730	9	87497228	87708634	DAPK1	1610.78	1467.97	1972.87	2470.09	1539.37	2221.48	1.44311	0.529178
ENSG00000219928	9	87525302	87525475	AL161787.1	7.47729	5.66299	7.53318	17.0693	6.57014	12.3012	1.87229	0.904806
ENSG00000135047	9	87726109	87731469	CTSL	0	0.799393	0	0	0.399696	0	0
ENSG00000237747	9	87741233	87741953	AL160279.1	0	0	0	0	0	0
ENSG00000188029	9	87772453	87786884	CTSL3P	0	0	0	0	0	0
ENSG00000276478	9	87799501	87821803	AL772337.4	0	0	0	0	0	0
ENSG00000237743	9	87810642	87837225	FBP2P1	0	0	0	0	0	0
ENSG00000232743	9	87816465	87817970	ELF2P3	0	0	0	0	0	0
ENSG00000277357	9	87825146	87825968	NPAP1P7	0	0	0	0	0	0
ENSG00000234575	9	87844154	87847314	CTSLP8	0	0	0	0	0	0
ENSG00000214888	9	87857015	87859599	AL772337.1	0.772268	0	1.01645	0	0.386134	0.508227	1.31619	0.396372
ENSG00000234460	9	87864096	87866291	AL772337.3	0	0	0	0	0	0
ENSG00000177992	9	87882877	87888903	SPATA31E1	0	0	0	0	0	0
ENSG00000230246	9	87914493	87923505	SPATA31C1	0	0	0	0.941627	0	0.470814
ENSG00000238110	9	87944276	87945023	AL353572.2	0	0	0	0	0	0
ENSG00000283205	9	87956214	87956883	AL353572.3	0	0	0	0	0	0
ENSG00000156345	9	87966441	87974753	CDK20	21.9395	1.11396	6.46632	0	11.5267	3.23316	0.280493	-1.83396
ENSG00000217716	9	88016300	88016793	RPS10P3	0	0	0	0	0	0
ENSG00000225385	9	88066915	88068037	AL353572.1	0	0	0	0	0	0
ENSG00000177910	9	88129458	88138446	SPATA31C2	0	0	0	0	0	0
ENSG00000276535	9	88144851	88145850	AL353726.1	0	0	0	0	0	0
ENSG00000204429	9	88180673	88181447	AL451142.1	0	0	0	0	0	0
ENSG00000226327	9	88324454	88325339	RPSAP49	0	0	1.06901	0	0	0.534507
ENSG00000106723	9	88388430	88478694	SPIN1	500.255	591.107	241.911	635.841	545.681	438.876	0.804272	-0.314245
ENSG00000275017	9	88391362	88391832	AL353748.2	0	0	0	0	0	0
ENSG00000227638	9	88410529	88411463	HNRNPA1P14	0	0	0	0	0	0
ENSG00000231804	9	88484852	88485325	AL353748.1	0	0	0	0	0	0
ENSG00000130045	9	88534033	88584274	NXNL2	12.2273	9.97927	6.28532	12.5788	11.1033	9.43205	0.849481	-0.235347
ENSG00000225856	9	88970887	88971341	PCNPP2	0	0	0	0	0	0
ENSG00000213694	9	88990863	89005155	S1PR3	9.70095	5.65267	4.26202	8.50754	7.67681	6.38478	0.831697	-0.26587
ENSG00000148082	9	89005771	89178818	SHC3	0	0	4.16471	1.48559	0	2.82515
ENSG00000123975	9	89311195	89316703	CKS2	1024.2	929.869	1152.16	869.532	977.033	1010.85	1.03461	0.0490852
ENSG00000187742	9	89318500	89359663	SECISBP2	1473.89	1534.12	1229.79	1631.07	1504.01	1430.43	0.951079	-0.0723626
ENSG00000187764	9	89360787	89498130	SEMA4D	3085.71	3352.64	2505.4	3230.46	3219.18	2867.93	0.890889	-0.166683
ENSG00000231799	9	89449558	89450754	PA2G4P6	0	0	0	0	0	0
ENSG00000225460	9	89472237	89472692	AL590233.1	0	0	0	0	0	0
ENSG00000130222	9	89605012	89606555	GADD45G	2.22651	0	6.43408	0.931725	1.11325	3.6829	3.30823	1.72606
ENSG00000234910	9	90081297	90082569	IL6RP1	0	0	0	0	0	0
ENSG00000278382	9	90108244	90108518	AL161629.2	0	0	0	0	0	0
ENSG00000185074	9	90216039	90216924	OR7E31P	0	0	0	0	0	0
ENSG00000225072	9	90232185	90233141	OR7E116P	0	0	0	0	0	0
ENSG00000165023	9	90609832	90642862	DIRAS2	16.9374	18.4019	3.394	17.062	17.6696	10.228	0.578846	-0.788748
ENSG00000236316	9	90742526	90743380	OR7E109P	0	0	0	0	0	0
ENSG00000270432	9	90751240	90752230	OR7E108P	0	0	0	0	0	0
ENSG00000165025	9	90801787	90898549	SYK	1457.22	1600.84	1691.64	2800.42	1529.03	2246.03	1.46892	0.554759
ENSG00000230147	9	91169585	91170045	AL158071.2	0.742708	0	0	0	0.371354	0	0
ENSG00000148090	9	91213815	91361913	AUH	104.352	95.6034	103.653	94.7759	99.9775	99.2146	0.99237	-0.0110505
ENSG00000165030	9	91409045	91423832	NFIL3	43.5962	29.6741	21.764	110.529	36.6351	66.1467	1.80555	0.852441
ENSG00000169071	9	91563091	91950228	ROR2	0.962101	0	1.27453	2.61283	0.481051	1.94368	4.04048	2.01453
ENSG00000228595	9	91611343	91612492	PAICSP2	0	0	0	0	0	0
ENSG00000090054	9	92000087	92115413	SPTLC1	392.737	444.354	414.646	415.043	418.546	414.844	0.991157	-0.0128147
ENSG00000227399	9	92006062	92006544	AL391219.1	0	0	1.09659	0	0	0.548297
ENSG00000237306	9	92027498	92027824	HSPE1P22	0	0	0	0	0	0
ENSG00000275756	9	92104425	92105451	AL354751.3	0	0	0	0	0	0
ENSG00000232179	9	92108858	92108989	MTATP6P29	0	0	0	0	0	0
ENSG00000228069	9	92109013	92110095	MTCO3P29	0	0.803567	0	0	0.401784	0	0
ENSG00000238288	9	92110168	92110514	MTND3P23	0	0	0	0	0	0
ENSG00000240791	9	92110575	92110868	MTND4LP7	0	0	0	0	0	0
ENSG00000227321	9	92110865	92111897	MTND4P15	0	0.803567	0	0	0.401784	0	0
ENSG00000234537	9	92132398	92138629	AL354751.1	0	0	0	0	0	0
ENSG00000225511	9	92141298	92160114	LINC00475	1.76123	1.83295	2.93033	2.16921	1.79709	2.54977	1.41883	0.504705
ENSG00000236717	9	92150382	92157445	AL354751.2	0	0	0	0	0	0
ENSG00000224809	9	92171241	92173494	BEND3P2	0	0	0	0	0	0
ENSG00000276717	9	92177235	92191156	PRSS47	0	0	0	0	0	0
ENSG00000196305	9	92210207	92293756	IARS	4817.64	4823.27	4717.99	4266.28	4820.46	4492.14	0.931891	-0.101767
ENSG00000198000	9	92297358	92325636	NOL8	1483.09	1642.47	1777.73	1541.84	1562.78	1659.78	1.06207	0.0868823
ENSG00000188312	9	92325953	92620529	CENPP	452.857	492.193	350.282	372.277	472.525	361.28	0.764573	-0.387274
ENSG00000229530	9	92339658	92341663	AL136097.1	0	0	0	0	0	0
ENSG00000106809	9	92383268	92404696	OGN	0	1.56603	1.23194	0.843933	0.783014	1.03793	1.32556	0.406605
ENSG00000127083	9	92414245	92424461	OMD	0	0	0	0	0	0
ENSG00000106819	9	92456205	92482506	ASPN	0	0.733977	1.15046	0	0.366988	0.575232	1.56744	0.648411
ENSG00000106823	9	92493554	92536655	ECM2	0.738526	0.801304	0	0	0.769915	0	0
ENSG00000225551	9	92539053	92539184	AL157827.1	0	0	0	0	0	0
ENSG00000127080	9	92613183	92670131	IPPK	319.898	283.797	304.25	290.022	301.847	297.136	0.984393	-0.0226935
ENSG00000213669	9	92676943	92677407	AL137074.1	3.0007	0.818049	0	1.85421	1.90937	0.927106	0.485556	-1.04229
ENSG00000185963	9	92711363	92764833	BICD2	924.716	926.266	974.958	750.008	925.491	862.483	0.931919	-0.101723
ENSG00000187984	9	92809568	92838457	ANKRD19P	2.48343	0.883129	0	4.48593	1.68328	2.24297	1.3325	0.414133
ENSG00000226721	9	92836826	92837668	EEF1DP2	7.80923	9.23547	5.03835	4.83983	8.52235	4.93909	0.579546	-0.787005
ENSG00000275318	9	92840955	92841688	AL136981.2	45.4007	46.9653	23.8533	38.8418	46.183	31.3476	0.678769	-0.559008
ENSG00000127081	9	92844182	92878038	ZNF484	263.909	293.31	265.667	294.94	278.609	280.304	1.00608	0.00874944
ENSG00000226668	9	92882567	92899608	AL136981.1	3.02674	2.46805	2.14685	3.72997	2.7474	2.93841	1.06953	0.0969717
ENSG00000232843	9	92893698	92894505	SNX18P2	0	0	0	0.949839	0	0.474919
ENSG00000188101	9	92913156	92921560	ALOX15P2	0	0	0	0	0	0
ENSG00000127084	9	92947523	93036236	FGD3	440.063	444.025	540.559	531.935	442.044	536.247	1.21311	0.278707
ENSG00000157303	9	93058688	93085133	SUSD3	317.283	208.417	252.887	257.85	262.85	255.368	0.971537	-0.0416591
ENSG00000165233	9	93096217	93113283	CARD19	126.87	83.4055	116.421	108.244	105.138	112.333	1.06844	0.0954999
ENSG00000131669	9	93121496	93134251	NINJ1	166.055	105.872	162.171	127.106	135.963	144.639	1.06381	0.0892341
ENSG00000165238	9	93184916	93320572	WNK2	0	0	3.30793	0	0	1.65396
ENSG00000188938	9	93431441	93453581	FAM120AOS	875.629	866.339	959.284	917.998	870.984	938.641	1.07768	0.107927
ENSG00000048828	9	93451685	93566112	FAM120A	4077.67	3787.19	3575.93	3714.86	3932.43	3645.4	0.927008	-0.109346
ENSG00000197724	9	93576584	93679587	PHF2	487.351	471.898	441.809	506.468	479.625	474.139	0.988562	-0.0165967
ENSG00000131668	9	93951627	93955355	BARX1	0	0	0	0	0	0
ENSG00000158079	9	94030794	94109856	PTPDC1	144.63	145.992	201.136	128.634	145.311	164.885	1.1347	0.182312
ENSG00000227666	9	94038030	94038345	CYCSP24	0	0.823706	4.38293	1.83354	0.411853	3.10823	7.54695	2.91589
ENSG00000175787	9	94259298	94301829	ZNF169	120.323	103.704	139.163	89.9135	112.013	114.538	1.02254	0.0321587
ENSG00000237679	9	94287699	94288550	VDAC1P11	0	0	0	0	0	0
ENSG00000130950	9	94318196	94328644	NUTM2F	0	0	0	0	0	0
ENSG00000224815	9	94338347	94338733	AL691447.1	0	0	0	0	0	0
ENSG00000282886	9	94347234	94347563	PTMAP12	1.49254	0	0	0	0.74627	0	0
ENSG00000148110	9	94374569	94461042	MFSD14B	1294.52	1335.9	1188.19	1349.32	1315.21	1268.76	0.964681	-0.0518762
ENSG00000278486	9	94432631	94433273	YRDCP1	0	0	0	0	0	0
ENSG00000224245	9	94496275	94512879	AL358232.1	0	0	0	0	0	0
ENSG00000130957	9	94558720	94593824	FBP2	0	0	0	0.953715	0	0.476857
ENSG00000165140	9	94603133	94640249	FBP1	1.51123	0	0	0	0.755614	0	0
ENSG00000148120	9	94726701	95087218	AOPEP	215.759	336.821	250.504	335.14	276.29	292.822	1.05984	0.0838409
ENSG00000158169	9	95099054	95426796	FANCC	292.432	309.059	236.702	476.38	300.745	356.541	1.18552	0.245525
ENSG00000223849	9	95123521	95123868	AL354893.1	0	0	1.09018	0.921272	0	1.00573
ENSG00000251884	9	95142449	95142541	RNA5SP288	0	0	0	0	0	0
ENSG00000230221	9	95292338	95294810	AL157384.1	0	0	0	0	0	0
ENSG00000213761	9	95413267	95413449	MT1P1	0	0.812155	1.07323	0	0.406078	0.536616	1.32146	0.402136
ENSG00000185920	9	95442980	95517057	PTCH1	169.593	107.055	617.467	625.307	138.324	621.387	4.49225	2.16744
ENSG00000227358	9	95652912	95653266	AL354861.1	0	0	0	0	0	0
ENSG00000182150	9	95871264	96121154	ERCC6L2	909.26	863.291	926.28	779.35	886.276	852.815	0.962246	-0.0555223
ENSG00000199202	9	95905005	95905141	RNA5SP289	0	0	0	0	0	0
ENSG00000237631	9	95918136	95918704	AL161454.1	7.42672	6.45333	1.0996	3.69625	6.94002	2.39792	0.345521	-1.53315
ENSG00000224546	9	96146007	96147856	EIF4BP3	0.7503	0	1.05892	0	0.37515	0.529458	1.41132	0.497049
ENSG00000130948	9	96235306	96302176	HSD17B3	0	0.803567	0	0	0.401784	0	0
ENSG00000130958	9	96313444	96383711	SLC35D2	34.18	41.7104	55.0605	34.7464	37.9452	44.9034	1.18338	0.242908
ENSG00000165244	9	96385941	96418370	ZNF367	644.788	633.901	377.569	761.842	639.345	569.706	0.891078	-0.166377
ENSG00000238251	9	96407284	96407797	AL133477.1	1.47022	0.800272	4.37222	0	1.13524	2.18611	1.92567	0.945362
ENSG00000130956	9	96450169	96491336	HABP4	276.192	89.6563	98.1722	277.449	182.924	187.811	1.02671	0.038035
ENSG00000081377	9	96490241	96619843	CDC14B	104.747	20.0363	26.6637	55.7587	62.3914	41.2112	0.660527	-0.59831
ENSG00000158122	9	96639577	96655317	PRXL2C	238.624	86.404	159.716	217.545	162.514	188.63	1.1607	0.215
ENSG00000233820	9	96725890	96727469	AL589843.2	0	0	0	0	0	0
ENSG00000081386	9	96755865	96778129	ZNF510	390.187	410.049	350.845	324.707	400.118	337.776	0.844191	-0.244358
ENSG00000196597	9	96816269	96875623	ZNF782	346.004	325.23	241.638	233.775	335.617	237.707	0.708269	-0.497631
ENSG00000196312	9	96887373	97013708	MFSD14C	326.908	354.721	206.652	304	340.815	255.326	0.749163	-0.416649
ENSG00000269907	9	96910076	96910405	PTMAP11	0	0	0	0	0	0
ENSG00000227257	9	96918928	96919318	AL158827.1	0	0	0	0	0	0
ENSG00000188152	9	96928310	96940253	NUTM2G	0.809991	0	0	0	0.404995	0	0
ENSG00000236745	9	96954820	96955461	YRDCP2	0	0	0	0	0	0
ENSG00000136943	9	97029677	97039643	CTSV	2.39213	11.2522	5.52266	2.02736	6.82215	3.77501	0.553346	-0.853745
ENSG00000197214	9	97067749	97068628	TCEA1P1	0	0.803567	0	0	0.401784	0	0
ENSG00000228376	9	97075671	97081945	GAS2L1P2	0	0	0	0	0	0
ENSG00000228038	9	97093694	97094638	VN1R51P	0	0	0	0	0	0
ENSG00000213612	9	97121659	97122489	FAM220CP	0	0	0	0	0	0
ENSG00000277103	9	97151894	97152694	AL445670.1	0.744904	0	0	0.936749	0.372452	0.468375	1.25754	0.330608
ENSG00000159712	9	97156570	97221235	ANKRD18CP	0	0	1.12497	0	0	0.562484
ENSG00000188801	9	97198303	97199511	ZNF322P1	0	0	0	0	0	0
ENSG00000254483	9	97238645	97246184	SUGT1P4	0	0	0	0	0	0
ENSG00000254633	9	97276566	97295759	AL512590.2	0.742292	2.42005	0	0	1.58117	0	0
ENSG00000197816	9	97307304	97378751	CCDC180	32.7166	29.9931	2.97522	8.70189	31.3548	5.83855	0.186209	-2.42501
ENSG00000228957	9	97386240	97396112	AL512590.1	0	0	0	0	0	0
ENSG00000196116	9	97412096	97496125	TDRD7	555.055	463.341	491.885	685.57	509.198	588.727	1.15619	0.209373
ENSG00000136842	9	97501180	97601743	TMOD1	445.873	571.575	297.664	186.067	508.724	241.865	0.475436	-1.07268
ENSG00000136925	9	97600080	97633368	TSTD2	440.316	507.993	367.225	537.403	474.155	452.314	0.953938	-0.0680327
ENSG00000136937	9	97633668	97673748	NCBP1	1989.35	1658.27	1202.89	1598.86	1823.81	1400.88	0.768105	-0.380625
ENSG00000136936	9	97674909	97697357	XPA	191.7	213.477	262.266	224.895	202.589	243.58	1.20234	0.265845
ENSG00000214417	9	97698922	97700734	KRT18P13	0	0.803567	0	0	0.401784	0	0
ENSG00000178919	9	97853226	97856717	FOXE1	0	0	0	0	0	0
ENSG00000136932	9	97904489	97922570	TRMO	197.559	211.855	132.71	172.154	204.707	152.432	0.744636	-0.425392
ENSG00000136929	9	97926791	97944856	HEMGN	0.734781	1.59221	0	0.879532	1.16349	0.439766	0.37797	-1.40366
ENSG00000136938	9	97983341	98015943	ANP32B	4252.25	3520.9	3354.3	3592.11	3886.58	3473.21	0.893642	-0.162232
ENSG00000095380	9	98056732	98083077	NANS	564.173	545.688	533.871	578.699	554.93	556.285	1.00244	0.00351803
ENSG00000106785	9	98069275	98119222	TRIM14	1689.31	1306.3	1887.02	1187.84	1497.8	1537.43	1.02646	0.0376706
ENSG00000106789	9	98120975	98192637	CORO2A	279.266	8.9219	44.5257	2.84825	144.094	23.687	0.164386	-2.60484
ENSG00000095383	9	98199011	98255649	TBC1D2	34.928	12.4212	40.1257	13.7059	23.6746	26.9158	1.13691	0.185112
ENSG00000224001	9	98234709	98235567	AL360081.1	0	0	0	0	0	0
ENSG00000136928	9	98288109	98708935	GABBR2	0	0	0	0	0	0
ENSG00000229897	9	98606833	98608133	SEPTIN7P7	0	0	0	0	0	0
ENSG00000165138	9	98731329	98796965	ANKS6	189.25	109.829	10.7204	24.993	149.539	17.8567	0.119411	-3.06599
ENSG00000119514	9	98807670	98850081	GALNT12	52.3042	45.8584	18.3862	4.88097	49.0813	11.6336	0.237027	-2.07688
ENSG00000229338	9	98890590	98891937	AL136084.1	0	0	0	0	0	0
ENSG00000204291	9	98943179	99070792	COL15A1	0.757579	0.816415	0	1.9088	0.786997	0.9544	1.21271	0.278236
ENSG00000106799	9	99104038	99154192	TGFBR1	657.86	841.411	536.606	392.17	749.636	464.388	0.619485	-0.690858
ENSG00000252942	9	99145840	99145966	RNA5SP290	0	0	0	0	0	0
ENSG00000119523	9	99216425	99221942	ALG2	601.052	663.07	609.508	595.503	632.061	602.506	0.95324	-0.0690892
ENSG00000106803	9	99222064	99230615	SEC61B	1750.33	1991.63	1895.61	1646.58	1870.98	1771.09	0.946614	-0.0791511
ENSG00000255815	9	99305176	99306611	KRT8P11	0	1.66615	3.09011	0	0.833076	1.54506	1.85464	0.891139
ENSG00000119508	9	99821855	99866891	NR4A3	54.6443	48.7168	162.388	75.2534	51.6805	118.821	2.29914	1.2011
ENSG00000136874	9	99906654	99974534	STX17	492.832	635.654	587.614	666.288	564.243	626.951	1.11114	0.152036
ENSG00000023318	9	99979185	100099000	ERP44	1275.36	1893.45	2126.61	1362.3	1584.41	1744.45	1.10102	0.138835
ENSG00000234709	9	99998301	99999069	UPF3AP3	38.3718	42.3851	29.918	29.1836	40.3784	29.5508	0.731846	-0.450389
ENSG00000119509	9	100099243	100302175	INVS	620.754	756.157	631.721	617.038	688.455	624.379	0.906928	-0.14094
ENSG00000238172	9	100116755	100117651	RPS2P35	0	0	0	0	0	0
ENSG00000270995	9	100120435	100120900	AL137072.1	0	0	0	0	0	0
ENSG00000231697	9	100175178	100176054	NANOGP5	48.5949	53.586	29.981	39.5077	51.0904	34.7444	0.680056	-0.556275
ENSG00000136891	9	100302077	100352942	TEX10	947.721	1060.36	761.923	852.367	1004.04	807.145	0.803898	-0.314916
ENSG00000066697	9	100427156	100451711	MSANTD3	216.096	142.411	108.093	161.717	179.253	134.905	0.752596	-0.410053
ENSG00000251349	9	100442271	100577636	MSANTD3-TMEFF1	13.0133	8.06724	9.35214	9.46196	10.5403	9.40705	0.892485	-0.1641
ENSG00000241697	9	100473149	100577636	TMEFF1	2.1605	3.08882	0	3.63132	2.62466	1.81566	0.69177	-0.531635
ENSG00000170681	9	100578079	100588389	CAVIN4	1.45727	2.37052	1.098	0	1.91389	0.548998	0.286849	-1.80164
ENSG00000237999	9	100731240	100732355	ACTG1P19	0	0	0	0	0	0
ENSG00000230161	9	100912320	100912741	AL162395.1	0	0	0	0	0	0
ENSG00000229541	9	100975668	100976682	GAPDHP26	0	0	0	0	0	0
ENSG00000238143	9	101125436	101125921	AL161631.1	0	0	0	0	0	0
ENSG00000227411	9	101334084	101339347	ACNATP	0	0	0	0	0	0
ENSG00000236763	9	101356466	101356844	TRMT112P4	0	0	0	0	0	0
ENSG00000230328	9	101358932	101361242	AL359893.1	0	0	0	0	0	0
ENSG00000136881	9	101360417	101383519	BAAT	0	3.87976	0	0	1.93988	0	0
ENSG00000234502	9	101375344	101376603	FYTTD1P1	0	0.797592	0	0	0.398796	0	0
ENSG00000136897	9	101387633	101398618	MRPL50	432.773	456.138	489.831	458.392	444.455	474.111	1.06672	0.0931871
ENSG00000136870	9	101398873	101410660	ZNF189	331.846	380.752	441.168	460.496	356.299	450.832	1.26532	0.339503
ENSG00000136872	9	101420560	101449664	ALDOB	0	0	0	1.34478	0	0.672391
ENSG00000270982	9	101449801	101449933	AL353621.2	0	0	0	0	0	0
ENSG00000165152	9	101473170	101533537	TMEM246	0	0.763309	0	0	0.381655	0	0
ENSG00000233055	9	101501643	101501885	AL353621.1	0	0	0	0	0	0
ENSG00000155827	9	101533853	101563344	RNF20	969.575	987.388	949.371	895.674	978.482	922.522	0.94281	-0.084961
ENSG00000198785	9	101569353	101738580	GRIN3A	0	0	0	0.947922	0	0.473961
ENSG00000188386	9	101591604	101595021	PPP3R2	0	0.803567	0	0	0.401784	0	0
ENSG00000230302	9	101793454	101793756	MTND3P4	0	0	0	0	0	0
ENSG00000230418	9	102055252	102055741	ARL2BPP7	0	0	0	0	0	0
ENSG00000235901	9	102515204	102518308	AL442644.1	0	0	0	0	0	0
ENSG00000232242	9	102611162	102612155	ZYG11AP1	0	0	0	0	0	0
ENSG00000234269	9	102922574	102923244	AL365396.1	0	0	0	0	0	0
ENSG00000155833	9	102995311	103018488	CYLC2	0	0	1.06894	0	0	0.534471
ENSG00000229830	9	103065416	103065598	AL589823.1	0	0	0	0	0	0
ENSG00000253031	9	103689473	103689577	RNA5SP291	0	0	0	0	0	0
ENSG00000136824	9	104094260	104141419	SMC2	3490.64	3410.5	2667.79	3385.03	3450.57	3026.41	0.877074	-0.189229
ENSG00000242111	9	104270228	104286955	TOPORSLP	0	0	0	0	0	0
ENSG00000203396	9	104328320	104329396	AL512646.1	0	0	0	0	0	0
ENSG00000186881	9	104504263	104505222	OR13F1	0	0	0	0	0	0
ENSG00000148136	9	104526253	104527209	OR13C4	1.47078	0	0	0	0.735391	0	0
ENSG00000186943	9	104569168	104570130	OR13C8	0	0	0	0	0	0
ENSG00000237443	9	104590044	104590950	OR13D2P	0	0	0	0	0	0
ENSG00000277556	9	104598457	104599413	OR13C5	0	0	0	0	0	0
ENSG00000276119	9	104604671	104605627	OR13C2	0	0	0	0	0	0
ENSG00000136839	9	104617248	104618204	OR13C9	0	0	0	0	0	0
ENSG00000273423	9	104629754	104631017	OR13I1P	0.742975	0	0	0	0.371488	0	0
ENSG00000235248	9	104655363	104659055	OR13C1P	0	0	0	0	0	0
ENSG00000179055	9	104694379	104695485	OR13D1	0	0	0	0	0	0
ENSG00000188712	9	104722335	104723271	OR13D3P	0	0	0	0	0	0
ENSG00000136783	9	104747683	104760120	NIPSNAP3A	328.827	248.665	413.201	237.017	288.746	325.109	1.12594	0.171124
ENSG00000165028	9	104764129	104777764	NIPSNAP3B	60.9524	31.3038	62.2781	21.0206	46.1281	41.6494	0.902907	-0.147351
ENSG00000165029	9	104781006	104928155	ABCA1	2.35576	39.4576	19.2265	2.98862	20.9067	11.1076	0.531292	-0.912424
ENSG00000070214	9	105244622	105439171	SLC44A1	1654.21	951.595	704.23	1457.43	1302.9	1080.83	0.829556	-0.269589
ENSG00000106701	9	105447796	105552433	FSD1L	1204.26	1224.15	906.935	1513.76	1214.2	1210.35	0.996825	-0.0045877
ENSG00000229419	9	105520128	105526359	RALGAPA1P1	365.765	429.975	162.352	429.679	397.87	296.015	0.743999	-0.426627
ENSG00000106692	9	105558130	105641118	FKTN	576.447	868.494	485.05	737.875	722.47	611.462	0.846349	-0.240675
ENSG00000186051	9	105662457	105663124	TAL2	5.31513	4.93858	2.09049	1.90106	5.12685	1.99578	0.389279	-1.36112
ENSG00000095209	9	105694541	105776629	TMEM38B	208.035	255.837	195.774	171.564	231.936	183.669	0.791897	-0.336616
ENSG00000228366	9	105710290	105710781	AL592437.1	0	0	0	0	0	0
ENSG00000232486	9	105758164	105760755	AL592437.2	32.9592	29.5899	26.8896	23.7759	31.2745	25.3327	0.810011	-0.303986
ENSG00000228948	9	105849710	105851425	SLC25A6P5	2.17292	3.93361	0	0	3.05327	0	0
ENSG00000228143	9	106722350	106722930	AL512649.1	0	0	0	0	0	0
ENSG00000212276	9	106843749	106843866	RNA5SP292	0	0	0	0	0	0
ENSG00000148143	9	106863166	107013634	ZNF462	438.272	18.4095	6.03486	145.784	228.341	75.9096	0.33244	-1.58884
ENSG00000231562	9	106978776	106979554	AL512593.1	0	0	0	0	0	0
ENSG00000223615	9	107115784	107115954	AL807761.1	0	0	0	0	0	0
ENSG00000225531	9	107116829	107117557	AL807761.2	0	0	0	0	0	0
ENSG00000226535	9	107169569	107171148	AL445487.1	0.741442	0	0	0	0.370721	0	0
ENSG00000119318	9	107283137	107332192	RAD23B	3549.45	3118.79	3386.61	3676.99	3334.12	3531.8	1.05929	0.0830971
ENSG00000213558	9	107458038	107458306	HMGN2P32	0	0	0	0	0	0
ENSG00000136826	9	107484852	107490482	KLF4	4.14503	3.24209	1.19865	1.51425	3.69356	1.35645	0.367247	-1.44518
ENSG00000236005	9	107534390	107535162	AL389915.1	0	0	0	0	0	0
ENSG00000227350	9	107543151	107543616	PPIAP88	0	0	0	0	0	0
ENSG00000231293	9	107834509	107834829	RPL36AP6	0	0	0	0	0	0
ENSG00000233727	9	107853783	107854258	AL162389.1	0	0	0	0	0	0
ENSG00000222459	9	107918866	107918978	RNA5SP293	0	0	0	0	0	0
ENSG00000236783	9	107963703	107964045	RPS15AP27	0	0	0	0	0	0
ENSG00000213557	9	108040213	108040592	AC068050.1	0	0	13.1775	0	0	6.58877
ENSG00000237360	9	108097432	108097851	CHCHD4P2	0	0	0	0	0	0
ENSG00000169253	9	108626833	108627150	AL669983.1	0	0	0	0	0	0
ENSG00000231810	9	108821697	108822004	RPL36AP35	0	0	0	0	0	0
ENSG00000213556	9	108836333	108836597	AL359692.1	0	0	0	0	0	0
ENSG00000148156	9	108854588	108855986	ACTL7B	0	0.83413	3.04993	0	0.417065	1.52496	3.65642	1.87043
ENSG00000187003	9	108862266	108863756	ACTL7A	0	0.806362	0	0	0.403181	0	0
ENSG00000070061	9	108867517	108934124	ELP1	991.272	1054.45	1000.6	1006.89	1022.86	1003.74	0.981305	-0.0272261
ENSG00000119328	9	108934400	108950744	ABITRAM	121.206	122.29	170.104	172.43	121.748	171.267	1.40673	0.492346
ENSG00000119326	9	108942569	109013522	CTNNAL1	1110.97	801.62	631.627	826.016	956.296	728.822	0.76213	-0.391891
ENSG00000106771	9	109015135	109119947	TMEM245	1209.07	1248.06	1236.8	1584.69	1228.57	1410.74	1.14828	0.199477
ENSG00000260230	9	109130293	109167295	FRRS1L	7.88614	15.519	5.54954	16.4437	11.7026	10.9966	0.939675	-0.0897667
ENSG00000095203	9	109171975	109320964	EPB41L4B	14.7952	23.289	34.4533	5.63625	19.0421	20.0448	1.05266	0.0740348
ENSG00000237124	9	109300186	109301172	MTND2P11	0	0	0	0	0	0
ENSG00000070159	9	109375466	109498313	PTPN3	53.5918	37.2165	21.4441	1.88742	45.4042	11.6658	0.256931	-1.96054
ENSG00000213539	9	109532830	109534332	YBX1P6	0	0	0	0	0	0
ENSG00000157654	9	109640788	110172512	PALM2-AKAP2	0	8.97288	20.6218	0	4.48644	10.3109	2.29824	1.20053
ENSG00000228053	9	110024881	110025358	AL158823.1	0	0.820734	0	0.930996	0.410367	0.465498	1.13435	0.18186
ENSG00000188959	9	110190048	110208189	C9orf152	0	0	0	0	0	0
ENSG00000136810	9	110243810	110256507	TXN	2033.99	2106.97	2797.21	2000.63	2070.48	2398.92	1.15863	0.212419
ENSG00000204193	9	110303521	110337884	TXNDC8	0.722611	0	1.09867	0	0.361305	0.549336	1.52042	0.60447
ENSG00000165124	9	110365248	110579880	SVEP1	0	0	7.4826	0	0	3.7413
ENSG00000030304	9	110668779	110806558	MUSK	0	0	0.957958	2.10211	0	1.53003
ENSG00000223918	9	110727456	110727679	AL513328.1	1.48542	0	0	0	0.742708	0	0
ENSG00000198121	9	110873263	111038458	LPAR1	236.908	28.7595	71.2135	7.42028	132.834	39.3169	0.295986	-1.7564
ENSG00000171133	9	111327483	111330183	OR2K2	0	0	3.25386	0	0	1.62693
ENSG00000136813	9	111360692	111484745	ECPAS	2816.08	2910.12	3930.43	2916.84	2863.1	3423.63	1.19578	0.257951
ENSG00000223238	9	111411644	111411742	RNA5SP294	0	0	0	0	0	0
ENSG00000173258	9	111525159	111577844	ZNF483	15.5864	19.4176	9.43614	11.21	17.502	10.3231	0.589823	-0.761645
ENSG00000106853	9	111549722	111599893	PTGR1	56.3701	66.4353	212.801	147.057	61.4027	179.929	2.93032	1.55106
ENSG00000204173	9	111602831	111631289	LRRC37A5P	0	0.803567	0	0	0.401784	0	0
ENSG00000059769	9	111631334	111654351	DNAJC25	129.898	178.824	183.867	131.439	154.361	157.653	1.02133	0.0304488
ENSG00000244115	9	111631386	111670229	DNAJC25-GNG10	79.0641	87.5903	56.2079	53.8667	83.3272	55.0373	0.660496	-0.598377
ENSG00000242616	9	111661605	111670226	GNG10	234.239	213.007	218.739	253.016	223.623	235.877	1.0548	0.0769666
ENSG00000165181	9	111686173	111795008	SHOC1	0	0	0	0	0	0
ENSG00000224067	9	111802980	111803435	AL354877.1	0	1.68194	1.06535	0	0.840971	0.532677	0.633407	-0.658795
ENSG00000148154	9	111896814	111935369	UGCG	1752.95	1225.8	2693.06	1942.62	1489.37	2317.84	1.55625	0.638076
ENSG00000106868	9	112040785	112175408	SUSD1	353.821	305.418	218.494	408.498	329.619	313.496	0.951084	-0.0723555
ENSG00000225513	9	112173522	112173971	AL158824.1	9.06538	9.85826	1.07635	15.806	9.46182	8.44118	0.892131	-0.164672
ENSG00000119314	9	112217716	112333667	PTBP3	6220.01	5325.55	5257.99	6265.56	5772.78	5761.77	0.998093	-0.00275424
ENSG00000199525	9	112252258	112252378	RNA5SP295	0	0	0	0	0	0
ENSG00000230081	9	112280978	112281335	HSPE1P28	1.49767	5.85431	2.15552	6.44642	3.67599	4.30097	1.17002	0.226528
ENSG00000213529	9	112362714	112363116	AL359073.1	0	0	0	0	0	0
ENSG00000119471	9	112380080	112472405	HSDL2	598.869	969.58	1401.64	925.251	784.225	1163.44	1.48356	0.569064
ENSG00000165185	9	112486847	112669397	KIAA1958	425.951	439.741	510.55	314.393	432.846	412.472	0.95293	-0.0695574
ENSG00000250068	9	112581779	112582590	AL445187.1	0	0	0	0	0	0
ENSG00000148153	9	112683926	112718149	INIP	662.281	611.772	894.052	746.572	637.027	820.312	1.28772	0.364819
ENSG00000148158	9	112750760	112881671	SNX30	194.555	285.447	347.924	247.917	240.001	297.92	1.24133	0.311887
ENSG00000119457	9	112878920	112890876	SLC46A2	0	0	0	0	0	0
ENSG00000228623	9	112957722	113012227	ZNF883	0	0	0	0	0	0
ENSG00000237906	9	112959134	112962261	MUPP	0	0	0	0	0	0
ENSG00000136866	9	113038380	113056759	ZFP37	2.7293	42.4554	93.9365	54.11	22.5924	74.0233	3.27647	1.71214
ENSG00000136867	9	113150976	113164140	SLC31A2	9.58595	11.1055	14.1231	17.0644	10.3457	15.5938	1.50727	0.591934
ENSG00000119321	9	113161006	113221318	FKBP15	1247.53	1552.25	1423.75	1387.52	1399.89	1405.64	1.00411	0.00591024
ENSG00000136868	9	113221544	113264492	SLC31A1	531.644	752.95	707.173	748.246	642.297	727.709	1.13298	0.180122
ENSG00000176386	9	113255835	113275572	CDC26	262.298	289.932	284.949	324.748	276.115	304.848	1.10406	0.142822
ENSG00000136875	9	113275343	113292905	PRPF4	814.734	956.998	793.038	847.568	885.866	820.303	0.92599	-0.110932
ENSG00000165188	9	113297093	113303376	RNF183	8.19882	0	3.47426	0	4.09941	1.73713	0.423751	-1.23871
ENSG00000148225	9	113313222	113340298	WDR31	44.7182	70.5318	45.5586	67.4228	57.625	56.4907	0.980316	-0.0286809
ENSG00000119411	9	113349541	113371233	BSPRY	53.8421	108.854	91.2671	31.8201	81.3481	61.5436	0.756546	-0.402499
ENSG00000119431	9	113373419	113376999	HDHD3	184.893	186.735	236.199	144.281	185.814	190.24	1.02382	0.0339627
ENSG00000148218	9	113386312	113401290	ALAD	324.034	320.417	420.616	370.498	322.226	395.557	1.22758	0.295813
ENSG00000148229	9	113407235	113410675	POLE3	1261.07	1283.41	971.919	1038.5	1272.24	1005.21	0.790111	-0.339873
ENSG00000157653	9	113410054	113429684	C9orf43	22.2393	39.0683	21.6598	18.6088	30.6538	20.1343	0.656829	-0.606411
ENSG00000138835	9	113444731	113597743	RGS3	790.203	713.072	897.697	420.598	751.637	659.148	0.876949	-0.189435
ENSG00000214669	9	113758994	113759419	AL157702.1	0	0	0	0	0	0
ENSG00000232905	9	113850687	113851632	AL162393.1	0	0	0	0	0	0
ENSG00000157657	9	113876282	114056591	ZNF618	0.785386	0	1.01022	3.03834	0.392693	2.02428	5.15487	2.36594
ENSG00000106927	9	114060127	114078328	AMBP	1.97216	0.835108	0	3.40517	1.40363	1.70259	1.21299	0.278563
ENSG00000136883	9	114086126	114099291	KIF12	0	0	0	0	0	0
ENSG00000196739	9	114155537	114312511	COL27A1	0.713472	1.56648	0.982145	89.2869	1.13998	45.1345	39.5925	5.30716
ENSG00000229314	9	114323056	114326475	ORM1	0	0	0	0	0	0
ENSG00000228278	9	114329869	114333256	ORM2	0	0	0	0	0	0
ENSG00000106948	9	114334156	114394405	AKNA	4855.57	4637.33	4154.8	4333.03	4746.45	4243.91	0.894123	-0.161455
ENSG00000095397	9	114402080	114505473	WHRN	26.278	6.7807	4.8661	1.48946	16.5293	3.17778	0.192251	-2.37894
ENSG00000271214	9	114491564	114491741	AL138895.2	0	0	0	0	0	0
ENSG00000235797	9	114572901	114573371	AL160275.2	0	0	0	0	0	0
ENSG00000136888	9	114587769	114598879	ATP6V1G1	395.16	399.411	398.039	306.23	397.285	352.134	0.886351	-0.174049
ENSG00000157693	9	114611206	114646422	TMEM268	813.947	820.248	591.575	503.404	817.097	547.489	0.670042	-0.577677
ENSG00000230054	9	114656304	114662374	TEX53	0	0	0	0	0	0
ENSG00000230601	9	114666434	114682066	TEX48	0	0	0	0	0	0
ENSG00000230284	9	114695922	114696315	AL160275.1	0	0	0	0	0	0
ENSG00000274919	9	114774737	114775120	AL390240.1	0	0	0	0	0	0
ENSG00000181634	9	114784652	114806039	TNFSF15	11.0011	2.90924	8.10708	60.3894	6.95518	34.2482	4.92413	2.29987
ENSG00000229817	9	114845594	114848585	AL133412.1	0.742708	0	0	0	0.371354	0	0
ENSG00000173077	9	114850968	115402644	2024-12-01	7.90845	81.9832	3.44169	16.3192	44.9458	9.88042	0.219829	-2.18554
ENSG00000106952	9	114893343	114930595	TNFSF8	0.950671	0	2.08253	0.901807	0.475335	1.49217	3.13919	1.65039
ENSG00000041982	9	115019575	115118257	TNC	7.7774	1.02933	27.4148	1.78332	4.40337	14.5991	3.31543	1.7292
ENSG00000182752	9	116153791	116402321	PAPPA	0	0	9.69701	0.934304	0	5.31566
ENSG00000148219	9	116425225	117415070	ASTN2	2481.26	2525.36	1782.61	2627.42	2503.31	2205.01	0.880838	-0.183051
ENSG00000119401	9	116687302	116701300	TRIM32	283.703	294.431	434.469	317.223	289.067	375.846	1.3002	0.378738
ENSG00000230734	9	117180628	117181095	RPL10P3	0.758994	0.821187	5.37998	0.92955	0.79009	3.15476	3.99292	1.99744
ENSG00000235133	9	117685254	117685588	RPL35AP22	0	0	0	0	0	0
ENSG00000136869	9	117704175	117724735	TLR4	17.5865	31.3563	0.964041	125.306	24.4714	63.1353	2.57996	1.36735
ENSG00000234782	9	118082869	118083382	TPT1P9	0.743603	1.61876	3.25216	0	1.18118	1.62608	1.37665	0.461166
ENSG00000231166	9	118763867	118764345	TUBB4BP6	0	0	0	0	0	0
ENSG00000078725	9	119153458	119369435	BRINP1	0	0	0	0	0	0
ENSG00000136861	9	120388869	120580170	CDK5RAP2	2181.4	1874.28	1820.1	2231.16	2027.84	2025.63	0.998911	-0.00157165
ENSG00000106780	9	120600811	120714470	MEGF9	162.741	274.954	351.132	381.853	218.847	366.493	1.67465	0.743859
ENSG00000238181	9	120720673	120721972	AHCYP2	0	0	0	0	0	0
ENSG00000119402	9	120751978	120793416	FBXW2	2061.73	2273.48	1661.01	2097.74	2167.6	1879.37	0.867028	-0.205849
ENSG00000214654	9	120792403	120799918	B3GNT10	128.647	120.71	132.066	127.692	124.679	129.879	1.04171	0.0589516
ENSG00000270917	9	120812475	120812845	AL161911.1	0	0.831074	0	4.62555	0.415537	2.31278	5.56575	2.47658
ENSG00000095261	9	120815496	120842951	PSMD5	782.867	792.549	583.004	672.145	787.708	627.574	0.796709	-0.327874
ENSG00000226752	9	120824828	120854385	CUTALP	117.26	128.714	139.044	120.241	122.987	129.642	1.05411	0.0760299
ENSG00000119403	9	120855651	120894896	PHF19	1621.65	1310.11	1589.04	1688.06	1465.88	1638.55	1.11779	0.160647
ENSG00000056558	9	120902393	120929173	TRAF1	4206.01	4642.42	6963.14	3464.69	4424.21	5213.92	1.1785	0.236947
ENSG00000106804	9	120952335	121050276	C5	125.611	153.087	46.9383	74.2125	139.349	60.5754	0.434702	-1.2019
ENSG00000119397	9	121074863	121177610	CNTRL	3123.98	2820.52	2462.86	2872.43	2972.25	2667.64	0.897517	-0.155989
ENSG00000119396	9	121178133	121223014	RAB14	1581.17	1377.72	1633.69	1738.22	1479.45	1685.95	1.13958	0.188504
ENSG00000148180	9	121207794	121332843	GSN	253.949	247.92	120.852	202.375	250.934	161.613	0.644047	-0.634763
ENSG00000214651	9	121238117	121240089	AL513122.1	0	0	1.06894	0	0	0.534471
ENSG00000148175	9	121338987	121370304	STOM	621.22	461.227	533.644	366.327	541.223	449.986	0.831423	-0.266345
ENSG00000204136	9	121444991	121500027	GGTA1P	0.752314	0	0	0	0.376157	0	0
ENSG00000213467	9	121519816	121520424	HMGB1P37	0	0	0	0	0	0
ENSG00000136848	9	121567057	121785530	DAB2IP	3.16716	10.5432	1.79111	3.90478	6.8552	2.84794	0.415443	-1.26728
ENSG00000175764	9	121821928	122093606	TTLL11	52.4734	43.9429	23.2022	26.3332	48.2081	24.7677	0.513767	-0.960814
ENSG00000119421	9	122144058	122159779	NDUFA8	366.782	407.24	440.885	376.088	387.011	408.486	1.05549	0.0779139
ENSG00000185681	9	122159908	122200088	MORN5	0	0	0	0	0	0
ENSG00000106852	9	122202577	122229626	LHX6	0	0	0	0	0	0
ENSG00000119446	9	122237622	122264840	RBM18	324.328	413.704	367.433	392.192	369.016	379.812	1.02926	0.0416038
ENSG00000148187	9	122264603	122331337	MRRF	954.352	1048.46	1272.69	909.84	1001.4	1091.26	1.08973	0.123976
ENSG00000095303	9	122370530	122395703	PTGS1	114.424	67.616	31.233	65.0514	91.0201	48.1422	0.528918	-0.918884
ENSG00000136834	9	122476958	122477926	OR1J1	0	0	0	0	0	0
ENSG00000197233	9	122510802	122511743	OR1J2	0	0	0	0	0	0
ENSG00000239590	9	122519141	122520082	OR1J4	0.750301	0	2.14642	0.944693	0.37515	1.54556	4.11984	2.04259
ENSG00000171505	9	122526358	122527296	OR1N1	0	0	0	0	0	0
ENSG00000171501	9	122553112	122554214	OR1N2	0.690976	0	1.95001	1.0082	0.345488	1.47911	4.28121	2.09802
ENSG00000171496	9	122567117	122583384	OR1L8	0	0	1.06894	0	0	0.534471
ENSG00000228914	9	122607864	122608800	OR1H1P	0	0	1.07872	0	0	0.539358
ENSG00000165202	9	122614738	122615682	OR1Q1	0	0	0	0	0	0
ENSG00000280094	9	122628579	122629573	OR1B1	0	0.812088	0	0	0.406044	0	0
ENSG00000173679	9	122661566	122662648	OR1L1	0	0	0	0	0	0
ENSG00000171481	9	122675036	122676153	OR1L3	0	0	1.06894	0	0	0.534471
ENSG00000226783	9	122685933	122688372	TLK1P1	0	0	0	0	0	0
ENSG00000136939	9	122723990	122724925	OR1L4	0	0	0	0	0	0
ENSG00000171459	9	122742303	122750783	OR1L6	0	0	0	0	0	0
ENSG00000232387	9	122761844	122762233	SKA2P1	0	0	0	0	0	0
ENSG00000148215	9	122788933	122789895	OR5C1	0	0	0	0	0	0
ENSG00000136940	9	122798389	122828588	PDCL	293.219	294.203	319.546	370.982	293.711	345.264	1.17552	0.233305
ENSG00000165204	9	122800123	122801073	OR1K1	0	0	0	0	0	0
ENSG00000233425	9	122837557	122838820	KRT18P67	0	0	0	0	0	0
ENSG00000056586	9	122844556	122905359	RC3H2	1270.68	1558.74	1539.3	1442.03	1414.71	1490.67	1.05369	0.0754543
ENSG00000186130	9	122908056	122913323	ZBTB6	399.249	347.859	369.231	303.615	373.554	336.423	0.900602	-0.151039
ENSG00000171448	9	122915566	122931512	ZBTB26	301.391	278.997	379.053	278.743	290.194	328.898	1.13337	0.180623
ENSG00000011454	9	122940833	123104866	RABGAP1	974.618	1429.89	866.948	1204.7	1202.25	1035.83	0.861571	-0.214958
ENSG00000213216	9	123029373	123029753	AC007066.1	0	0	4.33966	0	0	2.16983
ENSG00000188394	9	123034527	123035696	GPR21	16.3732	0	0	18.7961	8.18658	9.39805	1.14798	0.199101
ENSG00000225078	9	123061845	123063312	AL365338.1	0	0	0	0	0	0
ENSG00000165209	9	123109500	123268586	STRBP	2755.76	2954.27	3052.85	2502.59	2855.01	2777.72	0.972927	-0.0395964
ENSG00000148204	9	123356170	123380324	CRB2	18.0907	11.8728	17.0705	14.2894	14.9818	15.68	1.0466	0.0657132
ENSG00000119522	9	123379654	123930152	DENND1A	1178.79	957.028	847.431	822.989	1067.91	835.21	0.7821	-0.354575
ENSG00000229115	9	123759220	123759775	AL390774.1	0	0	0	0	0	0
ENSG00000234881	9	123843036	123843686	PIGFP2	0	0	0	0	0	0
ENSG00000106689	9	124001670	124033301	LHX2	267.005	19.509	15.4431	5.03799	143.257	10.2405	0.0714836	-3.80624
ENSG00000119408	9	124257606	124353307	NEK6	3017.7	3123.63	5179.47	3023.28	3070.66	4101.38	1.33566	0.417557
ENSG00000136930	9	124353465	124415444	PSMB7	1150.75	992.849	1141.08	1061.41	1071.8	1101.24	1.02747	0.0390962
ENSG00000180264	9	124451425	124478589	ADGRD2	3.02308	0.81894	2.09624	3.82033	1.92101	2.95829	1.53996	0.622897
ENSG00000136931	9	124481236	124507420	NR5A1	1.56271	2.54204	5.05288	4.92878	2.05237	4.99083	2.43174	1.28199
ENSG00000148200	9	124517275	124771311	NR6A1	164.231	481.142	425.717	349.251	322.686	387.484	1.20081	0.264005
ENSG00000231744	9	124598707	124599580	AL669818.1	6.06032	12.3603	3.18906	8.49807	9.21031	5.84357	0.634459	-0.656401
ENSG00000185585	9	124777133	124814885	OLFML2A	11.9759	15.2499	37.2242	14.2515	13.6129	25.7379	1.8907	0.918917
ENSG00000136918	9	124853417	124857890	WDR38	0	0	0	0.973422	0	0.486711
ENSG00000136942	9	124857880	124861981	RPL35	8234.35	9812.25	17528.3	6799.01	9023.3	12163.6	1.34803	0.430848
ENSG00000136950	9	124862130	124877733	ARPC5L	1219.17	1364.5	1276.19	1053.12	1291.83	1164.65	0.901551	-0.149519
ENSG00000136935	9	124878275	124948492	GOLGA1	396.44	476.852	759.524	429.877	436.646	594.7	1.36197	0.445698
ENSG00000173611	9	124942608	125143506	SCAI	561.956	562.244	706.355	679.13	562.1	692.743	1.23242	0.301493
ENSG00000177736	9	124968294	124968840	FXNP2	4.5079	4.90146	6.45426	6.54069	4.70468	6.49747	1.38107	0.465782
ENSG00000119414	9	125146573	125189939	PPP6C	1136.57	1226.9	1098.52	1117.25	1181.74	1107.88	0.937505	-0.0931021
ENSG00000232630	9	125150653	125151589	PRPS1P2	0	0	0	0	0	0
ENSG00000235332	9	125194649	125195821	RPSAP76	0	0	0	0.953807	0	0.476904
ENSG00000136933	9	125200542	125234161	RABEPK	287.196	243.953	287.897	230.997	265.575	259.447	0.976927	-0.0336771
ENSG00000044574	9	125234853	125241343	HSPA5	9923.63	9474.26	4906.94	9399.09	9698.95	7153.01	0.737504	-0.439276
ENSG00000165219	9	125261794	125367207	GAPVD1	1794.25	1692.18	1593.02	1548.61	1743.21	1570.81	0.901101	-0.150239
ENSG00000214593	9	125263845	125264090	AL354710.1	0	0	0	0	0	0
ENSG00000227845	9	125372325	125372766	AL627223.1	0	0	0	0	0	0
ENSG00000119487	9	125437393	125707234	MAPKAP1	2597.73	2293.25	2118.08	2230.15	2445.49	2174.11	0.88903	-0.169696
ENSG00000214761	9	125595669	125596628	HNRNPA1P15	0	0	0	0.941926	0	0.470963
ENSG00000167081	9	125747345	125967377	PBX3	1585.1	1181.06	745.722	1467.55	1383.08	1106.64	0.800125	-0.321703
ENSG00000196814	9	126326829	126507041	MVB12B	0.630067	0	0	0	0.315033	0	0
ENSG00000136944	9	126614443	126701032	LMX1B	6.17028	5.81741	2.03667	11.6272	5.99384	6.83193	1.13983	0.188813
ENSG00000169155	9	126805006	126838210	ZBTB43	525.553	507.176	724.826	746.819	516.365	735.822	1.42501	0.510968
ENSG00000177125	9	126860665	126885878	ZBTB34	306.616	254.899	403.306	393.345	280.757	398.326	1.41875	0.504625
ENSG00000136828	9	126914774	127223166	RALGPS1	72.6379	99.0583	156.615	124.249	85.8481	140.432	1.63582	0.710014
ENSG00000136859	9	127087348	127122635	ANGPTL2	7.13589	3.08395	0.97501	0	5.10992	0.487505	0.0954037	-3.38981
ENSG00000136895	9	127224265	127393660	GARNL3	33.6396	83.7935	181.827	29.9637	58.7165	105.895	1.8035	0.8508
ENSG00000229369	9	127300093	127300982	AL450263.2	0	0	0	0	0	0
ENSG00000136856	9	127397138	127408424	SLC2A8	61.5161	90.9098	59.4953	102.991	76.2129	81.2432	1.066	0.0922118
ENSG00000196152	9	127424374	127445372	ZNF79	155.329	177.535	152.909	175.162	166.432	164.035	0.985601	-0.0209239
ENSG00000197958	9	127447674	127451406	RPL12	11375.3	13112.1	26518.6	8994.24	12243.7	17756.4	1.45025	0.536303
ENSG00000148356	9	127451486	127503501	LRSAM1	271.181	313.665	426.899	315.367	292.423	371.133	1.26917	0.343881
ENSG00000136830	9	127505339	127578989	NIBAN2	1.41394	3.8174	4.55069	3.55463	2.61567	4.05266	1.54938	0.631689
ENSG00000136854	9	127579370	127696027	STXBP1	16.6982	7.68848	39.6942	17.1155	12.1933	28.4049	2.32954	1.22004
ENSG00000187024	9	127690348	127724873	PTRH1	60.7607	72.0075	98.2404	68.2055	66.3841	83.223	1.25366	0.326144
ENSG00000160401	9	127706988	127716002	CFAP157	6.94727	4.16088	0	7.76277	5.55407	3.88139	0.698836	-0.516974
ENSG00000167094	9	127716079	127731590	TTC16	0	2.46342	2.0302	0	1.23171	1.0151	0.824138	-0.279042
ENSG00000160404	9	127731524	127735313	TOR2A	140.486	114.289	136.051	109.291	127.387	122.671	0.962974	-0.0544313
ENSG00000095370	9	127738317	127778710	SH2D3C	544.699	429.039	574.483	504.269	486.869	539.376	1.10785	0.147757
ENSG00000136807	9	127785679	127790792	CDK9	784.968	868.186	815.127	771.77	826.577	793.448	0.959921	-0.0590128
ENSG00000136877	9	127794597	127814327	FPGS	885.597	821.803	625.239	784.697	853.7	704.968	0.82578	-0.276171
ENSG00000106991	9	127815012	127854756	ENG	259.43	281.81	163.507	222.456	270.62	192.982	0.71311	-0.487804
ENSG00000222455	9	127841112	127841222	RNA5SP296	0.664298	0	1.19511	0	0.332149	0.597557	1.79906	0.847245
ENSG00000106992	9	127866486	127877675	AK1	7.96353	12.0663	43.2783	15.906	10.0149	29.5921	2.95481	1.56307
ENSG00000257524	9	127867850	127906022	AL157935.2	4.42725	9.62611	37.8496	4.36647	7.02668	21.108	3.00398	1.58688
ENSG00000160408	9	127885321	127905408	ST6GALNAC6	289.655	308.04	526.526	319.644	298.847	423.085	1.41572	0.501538
ENSG00000136840	9	127907886	127917041	ST6GALNAC4	355.41	410.502	661.26	453.95	382.956	557.605	1.45605	0.542064
ENSG00000167103	9	127920881	127930785	PIP5KL1	9.52152	7.79272	5.66089	8.19258	8.65712	6.92674	0.80012	-0.321712
ENSG00000136908	9	127935099	127938484	DPM2	355.082	389.19	392.019	320.262	372.136	356.14	0.957016	-0.0633845
ENSG00000167106	9	127940582	127980989	FAM102A	363.307	499.174	989.986	498.631	431.241	744.308	1.72597	0.787408
ENSG00000171169	9	128061233	128068206	NAIF1	144.234	200.437	147.2	153.913	172.336	150.556	0.873623	-0.194917
ENSG00000148339	9	128068201	128109245	SLC25A25	223.357	248.327	292.881	311.166	235.842	302.024	1.28062	0.356838
ENSG00000148334	9	128120693	128128462	PTGES2	851.745	717.595	826.551	680.046	784.67	753.298	0.960019	-0.0588653
ENSG00000148346	9	128149071	128153453	LCN2	0	0	1.06894	0	0	0.534471
ENSG00000171159	9	128160265	128163924	C9orf16	425.916	416.846	565.919	315.701	421.381	440.81	1.04611	0.0650305
ENSG00000148337	9	128161251	128204383	CIZ1	837.492	885.592	893.128	1026.58	861.542	959.852	1.11411	0.155891
ENSG00000106976	9	128191655	128255248	DNM1	18.5694	25.0496	18.3823	12.6501	21.8095	15.5162	0.711439	-0.491187
ENSG00000167110	9	128255829	128275995	GOLGA2	619.095	700.278	799.396	802.42	659.686	800.908	1.21407	0.279857
ENSG00000175854	9	128275379	128316123	SWI5	98.2384	98.9628	126.484	102.373	98.6006	114.428	1.16052	0.214773
ENSG00000167112	9	128305159	128322447	TRUB2	501.574	503.647	673.333	627.552	502.611	650.442	1.29413	0.37198
ENSG00000167113	9	128322544	128334072	COQ4	453.96	578.86	467.307	471.213	516.41	469.26	0.908697	-0.138129
ENSG00000167114	9	128340527	128361470	SLC27A4	300.84	200.326	199.662	238.068	250.583	218.865	0.873424	-0.195246
ENSG00000223551	9	128342153	128342770	TMSB4XP4	0.743063	4.84421	8.75346	4.64098	2.79363	6.69722	2.39731	1.26142
ENSG00000167118	9	128371319	128392016	URM1	534.043	494.602	582.745	556.799	514.322	569.772	1.10781	0.147712
ENSG00000167123	9	128411751	128437351	CERCAM	74.5389	30.5657	87.4755	26.2899	52.5523	56.8827	1.0824	0.114235
ENSG00000228510	9	128444587	128446628	AL359091.2	0.748829	0	0	0	0.374415	0	0
ENSG00000136811	9	128455186	128501292	ODF2	1151.05	1207.8	959.706	1150.67	1179.43	1055.19	0.894662	-0.160585
ENSG00000119392	9	128504700	128542288	GLE1	1156.61	1042.85	1035.48	922.536	1099.73	979.006	0.890223	-0.167761
ENSG00000197694	9	128552558	128633662	SPTAN1	5267.72	4352.13	5150.28	5769.38	4809.93	5459.83	1.13512	0.182841
ENSG00000119333	9	128633661	128656787	WDR34	567.727	588.48	401.714	523.89	578.103	462.802	0.800553	-0.320932
ENSG00000227759	9	128650998	128652145	VTI1BP4	0	0	0	0	0	0
ENSG00000119335	9	128683424	128696400	SET	13181.7	11577.8	10518.8	11921.2	12379.7	11220	0.906322	-0.141904
ENSG00000160447	9	128702503	128720916	PKN3	249.411	119.931	239.147	342.08	184.671	290.614	1.57368	0.654142
ENSG00000160446	9	128720870	128724127	ZDHHC12	437.463	445.074	483.469	468.377	441.269	475.923	1.07853	0.109071
ENSG00000160445	9	128729786	128772414	ZER1	351.944	375.608	421.7	435.38	363.776	428.54	1.17803	0.236381
ENSG00000107021	9	128787253	128810430	TBC1D13	424.028	386.564	326.157	586.334	405.296	456.246	1.12571	0.170834
ENSG00000167136	9	128818500	128822676	ENDOG	128.488	94.6431	160.742	67.7705	111.565	114.256	1.02412	0.0343874
ENSG00000198917	9	128819651	128829794	SPOUT1	554.433	468.741	532.155	476.32	511.587	504.238	0.985635	-0.0208749
ENSG00000171097	9	128832942	128882494	KYAT1	159.834	81.592	109.132	94.0959	120.713	101.614	0.841781	-0.248484
ENSG00000136802	9	128882112	128918039	LRRC8A	380.038	328.649	240.375	297.928	354.343	269.152	0.759579	-0.396728
ENSG00000175287	9	128920966	128942041	PHYHD1	219.91	4.92915	5.09262	20.274	112.42	12.6833	0.112821	-3.14789
ENSG00000251184	9	128941478	128957021	AL672142.1	0	0	0	0	0	0
ENSG00000175283	9	128945530	128947619	DOLK	149.864	154.762	135.013	134.256	152.313	134.635	0.883935	-0.177987
ENSG00000095319	9	128947699	129007096	NUP188	2330.16	2207.55	1765.54	1873.46	2268.86	1819.5	0.801947	-0.318421
ENSG00000148341	9	129007036	129028303	SH3GLB2	528.773	473.26	622.879	507.739	501.017	565.309	1.12832	0.174181
ENSG00000148343	9	129036621	129072082	MIGA2	337.446	368.217	375.681	396.706	352.831	386.193	1.09456	0.130345
ENSG00000167130	9	129081111	129090438	DOLPP1	196.743	257.194	179.766	216.522	226.969	198.144	0.873003	-0.195942
ENSG00000095321	9	129094794	129111189	CRAT	31.062	39.5871	51.1057	87.1466	35.3245	69.1261	1.95689	0.968561
ENSG00000119383	9	129110950	129148946	PTPA	1152.06	838.284	748.216	1195.38	995.172	971.797	0.976511	-0.0342911
ENSG00000188483	9	129175552	129178261	IER5L	27.1199	2.59228	9.95795	14.1483	14.8561	12.0531	0.811328	-0.301644
ENSG00000236146	9	129380136	129380470	AL353803.3	0	0	0	0	0	0
ENSG00000148335	9	129608884	129636131	NTMT1	263.902	242.784	218.976	231.217	253.343	225.097	0.888505	-0.170549
ENSG00000179058	9	129612225	129620776	C9orf50	0	0	0	0	0	0
ENSG00000148331	9	129634604	129642169	ASB6	291.505	269.51	268.391	272.231	280.508	270.311	0.963649	-0.0534201
ENSG00000167157	9	129665647	129722674	PRRX2	0	0.803567	0	0	0.401784	0	0
ENSG00000148344	9	129738331	129753042	PTGES	0	0	0	0	0	0
ENSG00000233909	9	129791196	129791837	UBE2V1P4	0	0	0	0	0	0
ENSG00000136816	9	129803157	129811281	TOR1B	156.6	194.108	274.493	169.251	175.354	221.872	1.26528	0.339457
ENSG00000136827	9	129812942	129824244	TOR1A	570.306	597.839	450.977	566.538	584.072	508.758	0.871052	-0.199169
ENSG00000136819	9	129827290	129835863	C9orf78	578.216	455.437	344.913	552.682	516.827	448.797	0.868371	-0.203616
ENSG00000136878	9	129834698	129881838	USP20	363.624	347.878	383.515	366.152	355.751	374.833	1.05364	0.07538
ENSG00000224988	9	129883693	129884170	AL158207.1	6.04193	9.06938	3.26094	9.16889	7.55566	6.21492	0.822551	-0.281822
ENSG00000187239	9	129887187	130043194	FNBP1	13037.1	13881	17881.3	13010.3	13459	15445.8	1.14762	0.198641
ENSG00000148358	9	130053426	130140169	GPR107	760.414	912.368	1380.03	894.677	836.391	1137.35	1.35983	0.443431
ENSG00000107130	9	130172404	130237303	NCS1	0	0.66344	0	0.774782	0.33172	0.387391	1.16782	0.223823
ENSG00000148357	9	130265882	130434123	HMCN2	14.3802	8.92124	5.76426	10.2423	11.6507	8.00329	0.686934	-0.541756
ENSG00000130707	9	130444961	130501274	ASS1	6.57949	7.88224	8.98911	14.7403	7.23086	11.8647	1.64084	0.714436
ENSG00000107164	9	130578965	130638352	FUBP3	794.021	708.996	724.153	892.44	751.508	808.297	1.07557	0.105095
ENSG00000232172	9	130651799	130652383	AL359092.2	0	0.803567	0	0	0.401784	0	0
ENSG00000130711	9	130664594	130682983	PRDM12	0	0	1.02671	0	0	0.513356
ENSG00000130713	9	130693721	130704894	EXOSC2	925.154	1029.35	718.909	771.731	977.251	745.32	0.76267	-0.390869
ENSG00000097007	9	130713016	130887675	ABL1	1329.17	1544.62	1031.88	1509.86	1436.9	1270.87	0.884457	-0.177136
ENSG00000224797	9	130724786	130725050	AL359092.1	0	0	0	0	0	0
ENSG00000188710	9	130892707	130896812	QRFP	0	0	0	0	0	0
ENSG00000130720	9	130902438	130939286	FIBCD1	1.28339	0	0	0	0.641694	0	0
ENSG00000050555	9	131009174	131094473	LAMC3	0	0	0.718408	0	0	0.359204
ENSG00000126878	9	131096476	131123152	AIF1L	0	0	0	0	0	0
ENSG00000126883	9	131125586	131234663	NUP214	2059.46	2036.71	1320.82	2171.72	2048.08	1746.27	0.852637	-0.229997
ENSG00000226987	9	131240687	131241724	AL157938.1	0	0	0	0	0	0
ENSG00000126882	9	131258076	131276510	FAM78A	914.365	808.765	742.921	772.943	861.565	757.932	0.879715	-0.184891
ENSG00000160539	9	131289459	131359022	PLPP7	0	9.09859	4.37031	0	4.54929	2.18515	0.480328	-1.05791
ENSG00000130723	9	131373636	131500197	PRRC2B	4877.84	4949.89	4484.05	4964.39	4913.86	4724.22	0.961406	-0.0567822
ENSG00000130714	9	131502902	131523806	POMT1	263.81	222.556	254.444	245.136	243.183	249.79	1.02717	0.0386758
ENSG00000130717	9	131523801	131531264	UCK1	264.93	262.396	225.151	349.002	263.663	287.076	1.0888	0.12274
ENSG00000283526	9	131545514	131558620	PRRT1B	0	0	0	0	0	0
ENSG00000107263	9	131576770	131740074	RAPGEF1	3027.32	3153.28	3425.08	3186.74	3090.3	3305.91	1.06977	0.0973013
ENSG00000231018	9	131782570	131782813	EIF4A1P3	0	0	0	0	0	0
ENSG00000160563	9	131852928	132079867	MED27	244.35	262.235	172.406	282.52	253.293	227.463	0.898025	-0.155172
ENSG00000196358	9	132161676	132244526	NTNG2	1.61779	2.05997	42.6239	20.1307	1.83888	31.3773	17.0633	4.09282
ENSG00000107290	9	132261356	132354986	SETX	6397.32	7051.03	5866.79	7870.2	6724.17	6868.5	1.02146	0.0306374
ENSG00000125482	9	132375548	132406851	TTF1	660.733	510.873	504.867	518.664	585.803	511.765	0.873613	-0.194933
ENSG00000188523	9	132410043	132573317	CFAP77	0	0	0	0	0	0
ENSG00000125492	9	132582606	132590252	BARHL1	0	0	0	0	0	0
ENSG00000125485	9	132592997	132670401	DDX31	555.047	540.169	487.428	474.156	547.608	480.792	0.877986	-0.187731
ENSG00000125484	9	132670035	132694953	GTF3C4	1155.47	1178.06	936.664	1185.01	1166.76	1060.84	0.909213	-0.137309
ENSG00000165695	9	132725578	132878777	AK8	0	0.722541	5.25484	2.57878	0.36127	3.91681	10.8418	3.43853
ENSG00000165698	9	132878027	132890201	SPACA9	10.8186	22.2732	37.3769	25.2054	16.5459	31.2911	1.89117	0.919279
ENSG00000165699	9	132891348	132946874	TSC1	192.086	314.441	330.556	200.862	253.264	265.709	1.04914	0.0692072
ENSG00000165702	9	132944000	132991687	GFI1B	3.02893	0.480807	7.82672	12.3133	1.75487	10.07	5.73832	2.52063
ENSG00000234907	9	132962511	132962667	AL593851.1	0	0	0	0	0	0
ENSG00000196205	9	133019486	133020874	EEF1A1P5	56.7932	77.9961	188.475	56.675	67.3947	122.575	1.81876	0.862956
ENSG00000148308	9	133030675	133058503	GTF3C5	744.089	726.218	798.933	734.692	735.154	766.812	1.04306	0.0608281
ENSG00000170835	9	133061978	133071861	CEL	14.2246	6.79168	9.99767	14.7907	10.5081	12.3942	1.17949	0.238158
ENSG00000170827	9	133079900	133087355	CELP	4.04348	8.15742	0	8.72666	6.10045	4.36333	0.715247	-0.483486
ENSG00000160271	9	133097720	133149334	RALGDS	662.036	617.389	726.026	524.672	639.713	625.349	0.977547	-0.0327623
ENSG00000148288	9	133152948	133163933	GBGT1	217.641	34.737	78.8577	133.63	126.189	106.244	0.841942	-0.248207
ENSG00000175164	9	133250401	133276024	ABO	0	6.2317	7.56548	0	3.11585	3.78274	1.21403	0.279805
ENSG00000204031	9	133317794	133318469	LCN1P2	0	0	0	0	0	0
ENSG00000148290	9	133351758	133356676	SURF1	201.759	266.715	293.346	229.917	234.237	261.631	1.11695	0.159566
ENSG00000160326	9	133471094	133479127	SLC2A6	415.526	502.417	510.039	287.685	458.971	398.862	0.869035	-0.202514
ENSG00000187616	9	133514586	133528612	MYMK	0	0	0	0	0	0
ENSG00000197859	9	133532164	133575519	ADAMTSL2	11.7224	13.6086	9.04806	3.95987	12.6655	6.50396	0.513516	-0.961518
ENSG00000196990	9	133578415	133586197	FAM163B	0	0	0	0	0	0
ENSG00000123454	9	133636363	133659329	DBH	0	0	0	0	0	0
ENSG00000123453	9	133663560	133739955	SARDH	1.6487	0	4.14265	5.04579	0.824348	4.59422	5.57315	2.47849
ENSG00000160293	9	133761894	133992604	VAV2	1602.17	1702.48	1553.08	1771.55	1652.32	1662.32	1.00605	0.00869728
ENSG00000235106	9	134025481	134034666	BRD3OS	278.904	298.228	218.206	258.548	288.566	238.377	0.826074	-0.275657
ENSG00000169925	9	134030305	134068535	BRD3	750.913	510.003	659.295	509.387	630.458	584.341	0.926852	-0.109589
ENSG00000271525	9	134078904	134079444	ARF4P1	0	0	0	0	0	0
[truncated: 111 more rows]
